# Supplementary material for: LIGHTHOUSE illuminates therapeutics for a variety of diseases including COVID-19
Source: iScience. 2022 Oct 10;25(11):105314. doi: 10.1016/j.isci.2022.105314 (PMC9549714; doi:10.1016/j.isci.2022.105314)
Supplement: Table S5. Confidence and interaction scores for WHO essential drugs and their target proteins, related to Figure 2 [file mmc2.csv]

Essential drug	Target protein	Confidence score by LIGHTHOUSE	Interaction score by LIGHTHOUSE
halothane	KCNK3	0.735	4.95
isoflurane	GABRA1	0.782	5.31
ketamine	GRIN3A	0.65	4.71
Propofol	GABRB3	0.75	4.73
bupivacaine	SCN10A	0.72	5.1
lidocaine	SCN10A	0.762	4.44
atropine	CHRM1	0.875	6.9
midazolam	GBRA1	0.764	7.13
morphine	OPRM1	0.802	7.2
Aspirin	PTGS1	0.811	5.1
ibuprofen	PTGS1	0.75	5.22
Acetaminophen	PTGS2	0.76	4.04
fentanyl	OPRM1	0.784	6.75
methadone	OPRM1	0.868	6.29
amitriptyline	SLC6A2	0.861	7.42
cyclizine	HRH1	0.795	5.37
dexamethasone	NR3C1	0.774	8.01
diazepam	GBRA1	0.83	5.56
fluoxetine	SLC6A4	0.736	7.63
haloperidol	HTR2C	0.733	6.76
butylbromide	CHRM3	0.753	7.95
loperamide	OPRM1	0.782	6.3
metoclopramide	HTR4	0.856	6.42
ondansetron	HTR3A	0.777	7.55
epinephrine	ADRA1A	0.892	5.87
hydrocortisone	NR3C1	0.779	8.04
loratadine	HRH1	0.736	5.94
prednisolone	NR3C1	0.774	8.01
acetylcysteine	GSS	0.531	4.1
methylthioninium chloride	GUCY1A2	0.509	5.33
naloxone	OPRM1	0.847	7.49
carbamazepine	SCN1A	0.831	4.7
lamotrigine	CACNA1E	0.315	4.83
lorazepam	GBRA1	0.761	6.001
phenobarbital	GABRA1	0.807	5.05
phenytoin	SCN5A	0.771	4.3
valproic acid	HDAC9	0.621	3.34
levamisole	CHRNA3	0.644	5.12
mebendazole	TUBA1A	0.495	4.81
sumatriptan	HTR1A	0.778	6.34
bisoprolol	ADRB1	0.616	5.88
glyceryl trinitrate	NPR1	0.72	4.24
isosorbide dinitrate	NPR1	0.661	5.15
verapamil	CACNA1C	0.716	5.52
digoxin	ATP1A1	0.65	5.71
amlodipine	CACNA1C	0.789	5.94
enalapril	ACE	0.863	6.83
hydralazine	AOC3	0.664	5.27
hydrochlorothiazide	SLC12A3	0.825	4.75
lisinopril	ACE	0.794	8.05
losartan	AGTR1	0.759	8.12
methyldopa	DDC	0.677	3.67
telmisartan	PPARG	0.709	6.36
furosemide	SLC12A1	0.693	4.84
clopidogrel	P2RY12	0.674	5.55
simvastatin	HMGCR	0.764	7.48
terbinafine	ERG1	0.33	5.47
mupirocin	ileS	0.295	6.886
betamethasone	NR3C1	0.769	7.77
calcipotriol	VDR	0.334	4.76
salicylic acid	PTGS1	0.821	4.34
permethrin	SCN1A	0.438	5.7
amiloride	SCNN1A	0.703	6.27
spironolactone	NR3C2	0.769	6.41
omeprazole	ATP4A	0.661	5.25
ranitidine	HRH2	0.572	4.89
metoclopramide	HTR4	0.856	6.42
sulfasalazine	ALOX5	0.623	4.72
fludrocortisone	NR3C2	0.73	6.15
medroxyprogesterone acetate	PGR	0.728	7.44
empagliflozin	SLC5A2	0.658	7.41
gliclazide	ABCC8	0.644	5.45
metformin	ETFDH	0.764	3.75
glucagon	GCGR	0.652	7.3
levothyroxine	ITGAV	0.582	6.11
methimazole	TPO	0.701	4.24
neostigmine	ACHE	0.779	6.7
suxamethonium	ACH10	0.534	5.16
vecuronium	CHRNA2	0.715	4.94
aciclovir	CHRNA2	0.404	3.85
tetracaine	RYR1	0.747	5.89
acetazolamide	CA1	0.524	6.31
latanoprost	PTGFR	0.641	6.69
pilocarpine	CHRM3	0.784	5.3
timolol	ADRB1	0.787	6.66
atropine	ADRB1	0.774	5.74
ulipristal	PGR	0.779	8.83
levonorgestrel	PGR	0.815	7.11
etonogestrel	PGR	0.82	7.42
carbetocin	OXTR	0.745	6.78
ergometrine	ADRA1A	0.703	6.3
misoprostol	PTGER3	0.755	5.33
mifepristone	PGR	0.759	8.99
nifedipine	CACNA1C	0.773	7.1
tranexamic acid	PLG	0.578	4.73
chlorpromazine	DRD2	0.914	7.34
fluphenazine	DRD2	0.857	6.72
paliperidone	HTR2A	0.862	7.64
clomipramine	SLC6A4	0.786	7.3
bupropion	SLC6A3	0.705	5.98
varenicline	CHRNA4	0.715	6.96
budesonide	NR3C1	0.809	7.74
formoterol	ADRB2	0.844	6.63
ipratropium bromide	CHRM3	0.86	8.12
salbutamol	ADRB2	0.837	5.67
tiotropium	CHRM3	0.892	8.63
ergocalciferol	VDR	0.335	4.76
colecalciferol	VDR	0.335	4.76
ciprofloxacin	parC	0.311	5.52
xylometazoline	ADRA2A	0.877	5.71
allopurinol	XDH	0.716	5.26
chloroquine	GSTA2	0.774	5.37
