# Supplementary material for: LIGHTHOUSE illuminates therapeutics for a variety of diseases including COVID-19
Source: iScience. 2022 Oct 10;25(11):105314. doi: 10.1016/j.isci.2022.105314 (PMC9549714; doi:10.1016/j.isci.2022.105314)
Supplement: Table S6. Confidence scores for statins, related to Figure 6 [file mmc3.csv]

	CNN	AAC	Transformer	Affinity Score
ENSP00000359380	0.837132454	0.789046327	0.837468346	0.820573016
ENSP00000264657	0.843683839	0.77328368	0.842467566	0.81845252
ENSP00000363868	0.821792285	0.775102854	0.859263857	0.817262604
ENSP00000006053	0.859407981	0.770769497	0.825246692	0.816825445
ENSP00000276431	0.839889109	0.768025557	0.841446718	0.814973176
ENSP00000227507	0.847082257	0.740149995	0.8677785	0.814339279
ENSP00000451828	0.839034716	0.767790516	0.838950276	0.813835166
ENSP00000307235	0.832076192	0.769905249	0.842834195	0.813637182
ENSP00000302961	0.82583346	0.775102854	0.831075191	0.809867465
ENSP00000427336	0.825317025	0.782535632	0.820847829	0.809103977
ENSP00000225831	0.840658426	0.767965655	0.820376873	0.808486454
ENSP00000367848	0.816620708	0.770180364	0.841153344	0.808233257
ENSP00000260682	0.802099188	0.821735303	0.800863504	0.808120487
ENSP00000216117	0.867459317	0.751385927	0.812926431	0.807800241
ENSP00000480828	0.833229363	0.741375327	0.85694917	0.807336091
ENSP00000354511	0.842706621	0.772146026	0.809039553	0.80693362
ENSP00000303394	0.816723108	0.767043591	0.840014974	0.806762387
ENSP00000442424	0.815477749	0.771585166	0.835806966	0.806721225
ENSP00000446828	0.812068383	0.764550308	0.846598943	0.806326191
ENSP00000357255	0.843409677	0.772854686	0.805632512	0.806272056
ENSP00000264832	0.829590797	0.768291493	0.821453134	0.805508003
ENSP00000252723	0.816806436	0.77308625	0.828000108	0.805255352
ENSP00000217386	0.855118454	0.76516672	0.79674077	0.803977711
ENSP00000262999	0.794778585	0.778484603	0.840667129	0.803795965
ENSP00000356438	0.832625866	0.7679075	0.812296947	0.803355522
ENSP00000248553	0.818151116	0.767709494	0.825865984	0.80306356
ENSP00000305422	0.797547837	0.783872048	0.828931967	0.803012193
ENSP00000223095	0.815821866	0.769907574	0.82475698	0.802762926
ENSP00000352424	0.826213837	0.76827985	0.814462364	0.802191957
ENSP00000376924	0.815207442	0.775102854	0.817688227	0.802183435
ENSP00000335074	0.837878923	0.763010383	0.808439354	0.80191622
ENSP00000269305	0.846562485	0.745483279	0.8200502	0.801689541
ENSP00000237014	0.801119586	0.747204403	0.86537079	0.801678397
ENSP00000295897	0.816819886	0.772834698	0.816313545	0.801449586
ENSP00000360266	0.836704572	0.775503198	0.794309318	0.801366447
ENSP00000410732	0.7997123	0.768875718	0.838364124	0.80131434
ENSP00000412237	0.841814737	0.739089886	0.830773195	0.801148699
ENSP00000282561	0.813880066	0.75486358	0.838507334	0.800849894
ENSP00000295256	0.81080538	0.738256613	0.863422235	0.800840125
ENSP00000360522	0.842253327	0.739602188	0.828563849	0.80079502
ENSP00000357907	0.797319909	0.76742957	0.840952357	0.800772821
ENSP00000480791	0.836850981	0.765384873	0.802117944	0.800386842
ENSP00000408236	0.808368067	0.766345123	0.827907999	0.800038609
ENSP00000307786	0.81603233	0.766436915	0.819457352	0.799893298
ENSP00000361405	0.814681649	0.779931704	0.805521985	0.799772241
ENSP00000306245	0.850069523	0.741150578	0.815463722	0.799589762
ENSP00000306397	0.785458346	0.787910024	0.826000651	0.799365786
ENSP00000370938	0.786321938	0.768869559	0.846224825	0.799131924
ENSP00000360372	0.817409376	0.806966782	0.773757637	0.798939021
ENSP00000385675	0.848720888	0.746641159	0.807486137	0.798724921
ENSP00000417229	0.804454207	0.771040122	0.821880082	0.798562434
ENSP00000399421	0.824343085	0.765977005	0.807631354	0.798552375
ENSP00000318822	0.83579282	0.773829778	0.787687421	0.798237119
ENSP00000219070	0.803638796	0.780560136	0.810760975	0.79810996
ENSP00000282091	0.817664365	0.769693414	0.808580359	0.798095265
ENSP00000385269	0.804604769	0.767246028	0.824570576	0.798092754
ENSP00000365380	0.81547457	0.776138584	0.803342064	0.79797649
ENSP00000226279	0.844525635	0.739776353	0.817096273	0.797935462
ENSP00000339328	0.821375688	0.756263574	0.81901149	0.797714475
ENSP00000399968	0.817922393	0.740938207	0.841126243	0.797632144
ENSP00000382026	0.769937019	0.795258065	0.82990694	0.797614524
ENSP00000365596	0.824237506	0.74827834	0.824888647	0.797463327
ENSP00000387699	0.808734834	0.768016338	0.816596051	0.797204354
ENSP00000221930	0.820515434	0.775102854	0.796387315	0.796904207
ENSP00000301050	0.791445355	0.779444079	0.820852081	0.796871361
ENSP00000262506	0.806156258	0.770167967	0.815043966	0.796643466
ENSP00000369647	0.853188137	0.74329261	0.800443053	0.796443037
ENSP00000239223	0.789161344	0.767246028	0.835264603	0.796229844
ENSP00000239938	0.776219487	0.768615643	0.848561009	0.7962203
ENSP00000276449	0.800667524	0.772123973	0.816774845	0.796090815
ENSP00000200181	0.787058493	0.789775769	0.811828295	0.796067778
ENSP00000291700	0.812682589	0.739786665	0.842136939	0.7958216
ENSP00000400175	0.807909548	0.761345466	0.820564985	0.795777281
ENSP00000325290	0.792489171	0.769107997	0.826930165	0.795471883
ENSP00000312286	0.807076255	0.767910222	0.8127201	0.795394819
ENSP00000296930	0.796794295	0.767670612	0.823571165	0.795356129
ENSP00000244050	0.836290419	0.740633269	0.815370003	0.795251854
ENSP00000414303	0.848962029	0.741009116	0.803060214	0.795195601
ENSP00000369320	0.789513926	0.766411146	0.832256834	0.795136528
ENSP00000233813	0.783560654	0.76683412	0.838314493	0.79508992
ENSP00000221132	0.813287616	0.768237452	0.80505685	0.795037589
ENSP00000259938	0.811289052	0.765637676	0.809770286	0.794991501
ENSP00000245451	0.812803825	0.757582664	0.817352176	0.794963122
ENSP00000479618	0.794349392	0.738811493	0.861043493	0.794954975
ENSP00000264498	0.812025805	0.763834814	0.810583154	0.794838581
ENSP00000229795	0.799974004	0.770558715	0.814874192	0.794705448
ENSP00000433295	0.792461991	0.774527888	0.81833456	0.794703384
ENSP00000375795	0.803840657	0.768222054	0.812706053	0.794451173
ENSP00000383364	0.8181265	0.773576498	0.792750021	0.794400318
ENSP00000360493	0.815903882	0.774334272	0.793689827	0.794280224
ENSP00000261769	0.824587146	0.767246028	0.79286929	0.79421117
ENSP00000263341	0.815326889	0.752691031	0.817640126	0.794049864
ENSP00000378505	0.807224572	0.770139754	0.804843664	0.793702114
ENSP00000306512	0.843197862	0.740472317	0.804062208	0.793622343
ENSP00000276571	0.797029694	0.762115935	0.824095766	0.793599162
ENSP00000377840	0.80465434	0.767246028	0.810256998	0.793585949
ENSP00000358727	0.804976126	0.757117967	0.821269472	0.793504238
ENSP00000370542	0.828055859	0.759074688	0.79624178	0.793453196
ENSP00000302234	0.802749177	0.774122119	0.803947389	0.793363785
ENSP00000346839	0.818604469	0.736050268	0.832024733	0.793214025
ENSP00000358272	0.824016412	0.752309918	0.806690315	0.793138703
ENSP00000366233	0.852144182	0.740844309	0.794062813	0.793091052
ENSP00000256104	0.795251946	0.767282883	0.817457398	0.792797435
ENSP00000305651	0.821867069	0.741340697	0.820199331	0.792630635
ENSP00000325690	0.798306823	0.755896409	0.826641262	0.792539897
ENSP00000332116	0.798061132	0.766078154	0.815008342	0.792525326
ENSP00000358851	0.828433931	0.737484992	0.817610343	0.792365157
ENSP00000217244	0.808739066	0.767865419	0.801443974	0.792277479
ENSP00000292401	0.811739226	0.775102854	0.790533284	0.7921748
ENSP00000416606	0.823036611	0.763240755	0.792417785	0.792146988
ENSP00000473553	0.807624261	0.767939627	0.801164309	0.791855781
ENSP00000436607	0.819821119	0.746884882	0.812985778	0.791826969
ENSP00000311469	0.840689242	0.736855467	0.805041432	0.791809415
ENSP00000276914	0.774702907	0.768642247	0.835092743	0.791706178
ENSP00000317439	0.804184635	0.769588113	0.801805755	0.791540696
ENSP00000434516	0.779477596	0.787910024	0.807723125	0.791527707
ENSP00000398632	0.809771419	0.754441937	0.813179135	0.791527326
ENSP00000287600	0.813824197	0.771625638	0.789462328	0.791260949
ENSP00000437955	0.813882033	0.746063789	0.816816092	0.790865389
ENSP00000431371	0.843680402	0.737321198	0.798775196	0.790834614
ENSP00000384092	0.832900524	0.737919748	0.807948987	0.790829251
ENSP00000303423	0.801781058	0.737888396	0.839586496	0.790825521
ENSP00000245312	0.788602173	0.765712023	0.820002317	0.790816145
ENSP00000417898	0.805018107	0.756732464	0.813073317	0.79080964
ENSP00000242057	0.819314003	0.741562784	0.816084365	0.790638781
ENSP00000335620	0.813744346	0.739183505	0.824310859	0.79054179
ENSP00000295400	0.797638377	0.767246028	0.807761947	0.790502929
ENSP00000362707	0.75564303	0.782889485	0.836687009	0.790329371
ENSP00000266970	0.811685622	0.767942429	0.792188446	0.790199224
ENSP00000378426	0.843522271	0.738211075	0.795184573	0.789951618
ENSP00000288022	0.835272153	0.754167795	0.784510573	0.789918631
ENSP00000380432	0.815805813	0.771353761	0.783319294	0.789718384
ENSP00000384849	0.785874168	0.758914252	0.827312191	0.789707726
ENSP00000231454	0.76513954	0.757184545	0.853631934	0.789661078
ENSP00000380252	0.825525582	0.751760046	0.79499503	0.78959198
ENSP00000287936	0.776859999	0.775102854	0.818090479	0.789527026
ENSP00000255030	0.800130824	0.76420637	0.805296282	0.789448408
ENSP00000355629	0.780333082	0.776335597	0.811002851	0.788923916
ENSP00000368752	0.787246863	0.786911031	0.792327424	0.788820672
ENSP00000369050	0.783046921	0.782189767	0.801462015	0.788800176
ENSP00000226105	0.789767603	0.76166	0.816827297	0.788774987
ENSP00000292035	0.80651321	0.76161619	0.799482266	0.78870323
ENSP00000360997	0.779926836	0.775102854	0.812067608	0.788695891
ENSP00000419599	0.776449164	0.762356579	0.829822818	0.788495745
ENSP00000308725	0.799676577	0.767695944	0.798877935	0.78846522
ENSP00000359663	0.794115186	0.762443503	0.810118993	0.788390204
ENSP00000218388	0.786305825	0.741479615	0.843864918	0.788343381
ENSP00000384364	0.797668795	0.734422326	0.840013941	0.788286283
ENSP00000252939	0.806046863	0.753093719	0.808120767	0.788246209
ENSP00000482232	0.764608343	0.771085938	0.832490722	0.788240291
ENSP00000416293	0.787801484	0.775102854	0.801805794	0.788085933
ENSP00000260302	0.790754497	0.768229981	0.806126376	0.788061639
ENSP00000425561	0.773668289	0.773404698	0.818746169	0.788041213
ENSP00000364243	0.785803397	0.775102854	0.803415596	0.787935112
ENSP00000379140	0.809719026	0.739098469	0.819953044	0.787902437
ENSP00000379512	0.790438692	0.754906277	0.821085135	0.787879573
ENSP00000268668	0.775971472	0.759125868	0.83194828	0.787813146
ENSP00000215754	0.790237923	0.740836163	0.837763508	0.78762441
ENSP00000351446	0.780205309	0.768306077	0.815854112	0.787610807
ENSP00000369286	0.800072849	0.774775028	0.788305044	0.78758185
ENSP00000397181	0.816664676	0.754783173	0.793430785	0.787458213
ENSP00000233242	0.772041023	0.775102854	0.816753527	0.787447273
ENSP00000466140	0.819726924	0.739985764	0.807328264	0.787412048
ENSP00000344456	0.780847112	0.767246028	0.815560261	0.787365558
ENSP00000003084	0.798782865	0.763897459	0.800274074	0.787287346
ENSP00000430494	0.801470061	0.739009758	0.826471488	0.787229574
ENSP00000330382	0.790998022	0.767246028	0.804340243	0.787227286
ENSP00000433277	0.774610082	0.756559571	0.834560474	0.787198971
ENSP00000363089	0.785018782	0.769017736	0.808507125	0.787182057
ENSP00000335592	0.779468815	0.767856995	0.815631191	0.787134005
ENSP00000386029	0.780394455	0.755306184	0.829235037	0.787132924
ENSP00000256958	0.797637582	0.742484967	0.825900793	0.787126803
ENSP00000445920	0.797021449	0.761738479	0.803916613	0.787118957
ENSP00000263368	0.809867382	0.721657157	0.839640657	0.787100927
ENSP00000387662	0.836292267	0.739693443	0.790960232	0.786998433
ENSP00000391826	0.774360776	0.775102854	0.812686443	0.786983099
ENSP00000383840	0.797271212	0.738210479	0.831040462	0.786943789
ENSP00000348069	0.768583775	0.769928356	0.824869474	0.786941079
ENSP00000378040	0.756470958	0.792596837	0.813825488	0.786912499
ENSP00000221515	0.785378496	0.767689665	0.808727841	0.786907734
ENSP00000360002	0.799171269	0.739292741	0.827502728	0.786906791
ENSP00000265986	0.774863879	0.775102854	0.811852376	0.786895227
ENSP00000367407	0.798650901	0.731798093	0.837355812	0.786814227
ENSP00000337432	0.763352652	0.763881743	0.837299347	0.786693414
ENSP00000360689	0.810014009	0.725494504	0.832668145	0.786601475
ENSP00000353600	0.770458619	0.777063429	0.813593189	0.786588153
ENSP00000378570	0.770458619	0.777063429	0.813593189	0.786588153
ENSP00000222553	0.798893174	0.754919748	0.807638526	0.786461617
ENSP00000245414	0.79750373	0.756536623	0.807213187	0.786461162
ENSP00000393847	0.778152843	0.775102854	0.806530515	0.786343905
ENSP00000241337	0.844782233	0.737780988	0.783710639	0.786341984
ENSP00000261693	0.79832077	0.769198994	0.792059024	0.78632524
ENSP00000284981	0.760009845	0.775102854	0.826354384	0.786151501
ENSP00000348461	0.774252176	0.748652379	0.841024915	0.786096017
ENSP00000264318	0.7663336	0.77178663	0.82251366	0.786082173
ENSP00000359353	0.783060133	0.739260276	0.842547059	0.786035398
ENSP00000361965	0.808392008	0.762500286	0.788474301	0.78600478
ENSP00000358022	0.806450804	0.756856084	0.796162069	0.785899482
ENSP00000360028	0.808031162	0.739468932	0.814708193	0.78588936
ENSP00000428982	0.791883469	0.738697012	0.832372387	0.785765609
ENSP00000385757	0.809754709	0.743355195	0.807872156	0.785748944
ENSP00000275525	0.797145804	0.738679469	0.826598008	0.785747443
ENSP00000223321	0.794229507	0.753273686	0.812079906	0.785746237
ENSP00000360683	0.81422625	0.787910024	0.756996413	0.785679568
ENSP00000346103	0.780848285	0.787793159	0.788327555	0.785641516
ENSP00000226730	0.790167371	0.768750012	0.798470557	0.785594916
ENSP00000441765	0.795719226	0.738564213	0.827722828	0.785579485
ENSP00000252506	0.792108556	0.739743213	0.830160379	0.785574714
ENSP00000387471	0.782417417	0.762778421	0.812975725	0.785518002
ENSP00000216367	0.801273545	0.764718393	0.791179677	0.785418535
ENSP00000212015	0.815701306	0.745769421	0.797890564	0.785311393
ENSP00000319914	0.789080322	0.762661994	0.805033982	0.78520084
ENSP00000256593	0.838398	0.737351517	0.786334316	0.785200559
ENSP00000360317	0.78419745	0.768341442	0.803711772	0.785151037
ENSP00000419045	0.79771026	0.770670871	0.78731521	0.785073538
ENSP00000387356	0.778181612	0.775102854	0.802263538	0.7849968
ENSP00000225504	0.745652517	0.769375245	0.846785347	0.78497044
ENSP00000454071	0.807409783	0.739266574	0.812599758	0.784962499
ENSP00000302150	0.793185234	0.740420163	0.826049805	0.784948904
ENSP00000399888	0.772284408	0.758746266	0.827051719	0.784942165
ENSP00000409007	0.787699858	0.741579811	0.830524604	0.784919118
ENSP00000342385	0.793427626	0.769193689	0.792509317	0.784881736
ENSP00000362108	0.848891556	0.75578777	0.756899198	0.784865815
ENSP00000406773	0.805061698	0.753573537	0.79749463	0.784707974
ENSP00000264932	0.777379791	0.768247465	0.809506257	0.784650698
ENSP00000054668	0.828030447	0.743996382	0.786211848	0.784580497
ENSP00000302564	0.808473567	0.765073915	0.781396886	0.784575977
ENSP00000398698	0.793263435	0.769524157	0.79129074	0.784543934
ENSP00000268379	0.796658834	0.754402598	0.80435729	0.784514058
ENSP00000342538	0.786922276	0.74363023	0.827417572	0.784496775
ENSP00000295452	0.780902743	0.74209102	0.835733811	0.784382211
ENSP00000259874	0.773062666	0.768548687	0.812928041	0.784348357
ENSP00000485401	0.788912356	0.756808062	0.808956126	0.784299803
ENSP00000257068	0.83101064	0.724328677	0.805263162	0.784155294
ENSP00000367939	0.806643148	0.738101383	0.812032223	0.78410643
ENSP00000261405	0.812160114	0.787910024	0.754172822	0.784022503
ENSP00000319814	0.796242237	0.775102854	0.780826767	0.783956206
ENSP00000368683	0.827635606	0.738431354	0.790677706	0.783858564
ENSP00000331358	0.790091217	0.734699051	0.832704306	0.783763625
ENSP00000300093	0.770051757	0.766750197	0.816413681	0.783762741
ENSP00000252809	0.772459368	0.759100099	0.822372079	0.783717407
ENSP00000233336	0.79335475	0.751955152	0.807987471	0.783703221
ENSP00000356978	0.800539196	0.770854274	0.780057093	0.783621766
ENSP00000277526	0.777534346	0.772141198	0.801736693	0.783594861
ENSP00000284984	0.78545332	0.763056894	0.803115487	0.783531354
ENSP00000469686	0.798976719	0.767246028	0.784667234	0.783414713
ENSP00000275300	0.761882305	0.771663209	0.818510572	0.783254614
ENSP00000356954	0.775826255	0.742390871	0.837281823	0.783230779
ENSP00000393097	0.771196524	0.76971362	0.81005617	0.783217604
ENSP00000380227	0.782987535	0.767926276	0.799091697	0.783128547
ENSP00000361473	0.794045528	0.775102854	0.780388017	0.783097862
ENSP00000357697	0.772156616	0.751210769	0.829311132	0.782864977
ENSP00000356969	0.780739923	0.775102854	0.792521755	0.782721143
ENSP00000219240	0.772880495	0.769216021	0.806868434	0.78262664
ENSP00000419249	0.787784437	0.762259523	0.798715512	0.78261914
ENSP00000356436	0.785667717	0.770853778	0.791586161	0.782604893
ENSP00000233809	0.785858711	0.761060754	0.801399906	0.782418455
ENSP00000312652	0.78195564	0.756149729	0.810761074	0.782320941
ENSP00000342007	0.776011686	0.786606828	0.784320374	0.782286382
ENSP00000309565	0.786273917	0.751884878	0.81090941	0.782269472
ENSP00000260356	0.771341503	0.775102854	0.800947428	0.782245045
ENSP00000244709	0.787495315	0.762964368	0.79699707	0.782220487
ENSP00000427514	0.760489941	0.770492872	0.818011602	0.782209658
ENSP00000339191	0.801644882	0.723020633	0.829976598	0.782192137
ENSP00000171111	0.762271027	0.775102854	0.810679754	0.782155705
ENSP00000345672	0.778347194	0.758790096	0.811042905	0.782137724
ENSP00000351407	0.758047998	0.772939463	0.817812045	0.782122778
ENSP00000381607	0.812717915	0.738229831	0.799562136	0.782122666
ENSP00000270142	0.8195677	0.775102854	0.754480104	0.782121166
ENSP00000269593	0.787069321	0.753564417	0.807394624	0.782041327
ENSP00000381333	0.812269529	0.775102854	0.76037393	0.78198062
ENSP00000295101	0.799934467	0.762941341	0.783916314	0.781969752
ENSP00000345502	0.804480394	0.775102854	0.76705277	0.781885077
ENSP00000275493	0.769452155	0.787910024	0.788411935	0.781824377
ENSP00000352185	0.782648702	0.765255392	0.797998369	0.781738354
ENSP00000323588	0.782615165	0.76248314	0.800950567	0.781700266
ENSP00000263339	0.804377635	0.760563652	0.781362255	0.781692221
ENSP00000216455	0.77816695	0.761542499	0.806028565	0.78148476
ENSP00000337915	0.784268717	0.779381553	0.780819456	0.781484534
ENSP00000312262	0.773214897	0.761027495	0.811923464	0.781462119
ENSP00000407375	0.787787636	0.755807479	0.802018285	0.78138832
ENSP00000262320	0.759628753	0.759002924	0.829524	0.781359647
ENSP00000371420	0.797311624	0.757704238	0.790208896	0.781355995
ENSP00000262306	0.777345618	0.763069669	0.804741204	0.781339343
ENSP00000287820	0.783881903	0.754275143	0.807496826	0.78127574
ENSP00000312244	0.79602015	0.76286153	0.785514434	0.781218553
ENSP00000378974	0.749442736	0.770231108	0.828122616	0.78121195
ENSP00000331736	0.788632631	0.742275914	0.816311558	0.781199562
ENSP00000229264	0.779574414	0.750300407	0.816223264	0.781106461
ENSP00000260950	0.761996309	0.76701347	0.816587349	0.781105756
ENSP00000323740	0.794365505	0.757297238	0.792703688	0.781075634
ENSP00000343890	0.781126499	0.756674389	0.806764762	0.780986929
ENSP00000356919	0.777100762	0.777283092	0.788678885	0.780983545
ENSP00000301046	0.786479632	0.757488052	0.8002038	0.780980882
ENSP00000361959	0.764830808	0.771641056	0.807558815	0.780900638
ENSP00000443194	0.813020607	0.773687621	0.757975181	0.780884602
ENSP00000385080	0.788413386	0.747721096	0.809029897	0.780880815
ENSP00000222982	0.803147058	0.778899531	0.761688391	0.780876347
ENSP00000260010	0.805727045	0.753211459	0.785475651	0.780868218
ENSP00000252622	0.797281782	0.749921858	0.797233582	0.780828781
ENSP00000441434	0.77955687	0.761821588	0.802073896	0.780804441
ENSP00000317159	0.806572914	0.742932538	0.795886397	0.780784076
ENSP00000329287	0.787623604	0.758073946	0.797438939	0.780682983
ENSP00000222381	0.804151555	0.749149442	0.790810426	0.780656497
ENSP00000353198	0.790034254	0.741389215	0.813754539	0.780546921
ENSP00000451712	0.782528142	0.758871973	0.801377515	0.780537358
ENSP00000450980	0.796239674	0.731128315	0.819741249	0.780528548
ENSP00000360569	0.797875504	0.749949316	0.795591116	0.780502249
ENSP00000335153	0.765912573	0.753373126	0.825936913	0.780489473
ENSP00000311032	0.794503987	0.763938705	0.783390621	0.780405606
ENSP00000330389	0.802300572	0.770050148	0.769519607	0.780326526
ENSP00000250003	0.763663193	0.771065295	0.807520429	0.780286104
ENSP00000387159	0.791083574	0.76201882	0.788330813	0.780255278
ENSP00000385834	0.77517432	0.787910024	0.777738253	0.780235594
ENSP00000229307	0.771398465	0.771004876	0.798848351	0.780202092
ENSP00000381057	0.848212699	0.730366011	0.770875514	0.780162564
ENSP00000256594	0.819886883	0.73881495	0.785949032	0.780123192
ENSP00000274547	0.750289301	0.770442208	0.82316637	0.780113075
ENSP00000361780	0.78513511	0.760395964	0.795541644	0.780076705
ENSP00000381775	0.781953792	0.750671764	0.809822599	0.780066402
ENSP00000363804	0.760358294	0.767246028	0.814800402	0.780066335
ENSP00000319788	0.778027018	0.768348475	0.794176459	0.78003907
ENSP00000368458	0.755693356	0.776107192	0.810161114	0.780012489
ENSP00000373477	0.769015928	0.7832672	0.787933469	0.779988734
ENSP00000263314	0.755795538	0.787910024	0.797451576	0.779973555
ENSP00000282096	0.792704006	0.760831257	0.787077586	0.779954223
ENSP00000268489	0.775488098	0.795327544	0.769201179	0.779847888
ENSP00000346768	0.791311304	0.763711055	0.784883181	0.77978874
ENSP00000219244	0.789472163	0.755096654	0.796016097	0.779775963
ENSP00000246868	0.792253117	0.739673197	0.810717344	0.779697347
ENSP00000361021	0.761381427	0.759546777	0.821190993	0.77968246
ENSP00000358223	0.812005877	0.742866178	0.787250996	0.779646331
ENSP00000243786	0.783605556	0.756295423	0.800248623	0.779626076
ENSP00000391669	0.790641288	0.767246028	0.781336804	0.779622383
ENSP00000295454	0.740291874	0.773630997	0.830036581	0.779587155
ENSP00000305230	0.762622575	0.763962646	0.814255993	0.779556061
ENSP00000333157	0.763462265	0.753962179	0.824562232	0.779440714
ENSP00000384408	0.745757679	0.775102854	0.820420186	0.77922946
ENSP00000231228	0.774680475	0.750991404	0.814640681	0.779228265
ENSP00000352516	0.793014546	0.742147028	0.805373867	0.779198077
ENSP00000375076	0.774688939	0.767246028	0.796004136	0.779123955
ENSP00000484042	0.806394974	0.754982034	0.777317226	0.778998617
ENSP00000264110	0.767915606	0.774122973	0.795292079	0.7789354
ENSP00000155840	0.795752803	0.726898968	0.820239663	0.778910321
ENSP00000336528	0.778960466	0.766764383	0.791345119	0.778894058
ENSP00000312664	0.788646758	0.766897003	0.781395495	0.778874322
ENSP00000313922	0.776679993	0.77368923	0.786281149	0.778846551
ENSP00000291526	0.791582386	0.743040144	0.80461971	0.778828768
ENSP00000361746	0.78924493	0.769491235	0.777995249	0.778826581
ENSP00000424176	0.78924493	0.769491235	0.777995249	0.778826581
ENSP00000358525	0.808781028	0.767246028	0.761839092	0.778734397
ENSP00000262887	0.772989571	0.78776596	0.775473674	0.778689754
ENSP00000302811	0.827890754	0.733382245	0.780504604	0.778683452
ENSP00000353259	0.767329057	0.742355625	0.831441283	0.778610857
ENSP00000420168	0.808984896	0.739299377	0.790795426	0.778553735
ENSP00000346697	0.768858969	0.766153673	0.801571031	0.778533264
ENSP00000362403	0.792209625	0.730213602	0.818344792	0.778465914
ENSP00000263233	0.771645327	0.746302565	0.821109891	0.778465553
ENSP00000211122	0.791121423	0.739821454	0.80765003	0.778439105
ENSP00000299697	0.782593568	0.787910024	0.765178124	0.778438666
ENSP00000299163	0.801484327	0.775102854	0.759658615	0.778368178
ENSP00000379472	0.78475523	0.73966368	0.814286192	0.778347829
ENSP00000246166	0.812740624	0.738498052	0.78745995	0.778329156
ENSP00000365280	0.76145792	0.748266796	0.830050389	0.778323571
ENSP00000380942	0.740182777	0.782705088	0.81576848	0.778315898
ENSP00000380258	0.780195673	0.758942584	0.796688815	0.778301433
ENSP00000378972	0.753261328	0.777682463	0.805684169	0.778288141
ENSP00000274031	0.772796849	0.788775424	0.773173034	0.778177687
ENSP00000320935	0.767783582	0.775102854	0.791866521	0.778121141
ENSP00000347836	0.76651003	0.765305539	0.803589741	0.778069213
ENSP00000430684	0.778711319	0.756081382	0.80067726	0.778063878
ENSP00000296350	0.776822706	0.775102854	0.782192568	0.778027682
ENSP00000356825	0.811051726	0.699516972	0.837815086	0.77798698
ENSP00000344352	0.77815636	0.77102085	0.784484903	0.777848463
ENSP00000265171	0.75242734	0.768258433	0.815177043	0.777724983
ENSP00000225573	0.804447989	0.76719139	0.762830297	0.777715503
ENSP00000362716	0.756012956	0.754657249	0.826663812	0.777702718
ENSP00000356694	0.812935809	0.76155891	0.760831157	0.777694168
ENSP00000353720	0.771934211	0.787910024	0.773411731	0.777685606
ENSP00000278282	0.773630242	0.757938782	0.802488248	0.777585001
ENSP00000294742	0.745496511	0.763376355	0.828391949	0.777501033
ENSP00000281537	0.761622767	0.774983128	0.796404262	0.777407433
ENSP00000375881	0.749487956	0.762209237	0.824438135	0.777369781
ENSP00000406909	0.776127477	0.74323533	0.816132466	0.777361514
ENSP00000364257	0.788094819	0.744457126	0.801847617	0.777350433
ENSP00000355627	0.813639621	0.740979334	0.780737599	0.777312682
ENSP00000352926	0.775227805	0.761837125	0.795553764	0.777293493
ENSP00000300060	0.755838911	0.787910024	0.788993875	0.77727242
ENSP00000304283	0.745652517	0.75057435	0.842843095	0.777226083
ENSP00000219235	0.762047887	0.752582153	0.820365389	0.777205876
ENSP00000459962	0.815720042	0.74455452	0.774584909	0.777200094
ENSP00000461007	0.815720042	0.74455452	0.774584909	0.777200094
ENSP00000333769	0.783658167	0.751252294	0.798067093	0.777160836
ENSP00000286479	0.80222402	0.749843876	0.780860742	0.777044323
ENSP00000435289	0.791808585	0.786118786	0.754143695	0.776998539
ENSP00000296387	0.78180927	0.760113994	0.789396445	0.776906788
ENSP00000366248	0.745652517	0.771231095	0.817143122	0.776897895
ENSP00000330289	0.765273591	0.761597554	0.805103262	0.776834116
ENSP00000362463	0.799148003	0.740196506	0.793929319	0.776823073
ENSP00000377036	0.780195355	0.752313534	0.799403588	0.776820528
ENSP00000441927	0.778002938	0.780313532	0.772075256	0.776781711
ENSP00000309124	0.785052379	0.767246028	0.777803699	0.776631734
ENSP00000306561	0.768989285	0.775102854	0.785695414	0.776534688
ENSP00000368678	0.771553457	0.775102854	0.782780071	0.776450592
ENSP00000262367	0.783895473	0.742744982	0.805294394	0.776433824
ENSP00000292907	0.791024645	0.738510966	0.802826405	0.776425961
ENSP00000216540	0.799925347	0.773988744	0.75657469	0.7764233
ENSP00000272190	0.804150105	0.740388294	0.787453055	0.776375707
ENSP00000299299	0.779884636	0.756549637	0.793532391	0.77635346
ENSP00000289932	0.775222619	0.778832197	0.774695853	0.776245876
ENSP00000380093	0.773025672	0.757895192	0.798909684	0.776243292
ENSP00000361359	0.794875741	0.761293828	0.773294131	0.776240711
ENSP00000360988	0.741073827	0.759761771	0.833796144	0.776210856
ENSP00000295746	0.792826831	0.751691798	0.785363158	0.77620904
ENSP00000315263	0.794855813	0.741016567	0.795297464	0.776200961
ENSP00000423190	0.789271355	0.770497044	0.769156257	0.776200487
ENSP00000378992	0.75878497	0.773112317	0.797534049	0.776149544
ENSP00000362965	0.781937261	0.764639358	0.781952401	0.776089956
ENSP00000403077	0.796686312	0.74545747	0.787822922	0.776000258
ENSP00000417401	0.738162676	0.787910024	0.805055916	0.775986804
ENSP00000319370	0.784174601	0.767246028	0.776677251	0.775970732
ENSP00000295685	0.774096509	0.746188343	0.810221175	0.775954976
ENSP00000284878	0.780791124	0.758011738	0.78954196	0.775885443
ENSP00000217961	0.800005635	0.767246028	0.761316101	0.775821486
ENSP00000364902	0.813120147	0.760211468	0.756589929	0.775800414
ENSP00000389814	0.775249024	0.7481908	0.80598251	0.775757619
ENSP00000385824	0.769292315	0.772325099	0.785775979	0.775732024
ENSP00000380131	0.84489888	0.75928541	0.731589874	0.775697409
ENSP00000222674	0.766485711	0.74313881	0.821552833	0.775693578
ENSP00000458832	0.752185285	0.787910024	0.788098017	0.775691319
ENSP00000359424	0.783496122	0.769561966	0.773949107	0.775625574
ENSP00000316054	0.765153805	0.750676771	0.813301762	0.77547153
ENSP00000332887	0.771040797	0.740427275	0.81888785	0.775456651
ENSP00000304987	0.769472718	0.754766961	0.803671201	0.775435557
ENSP00000240617	0.796433965	0.756838878	0.773999671	0.775419756
ENSP00000406022	0.781166236	0.749914249	0.796604156	0.775403844
ENSP00000349320	0.762536108	0.787910024	0.776176314	0.77540201
ENSP00000265769	0.79059581	0.764541229	0.771238208	0.775302175
ENSP00000448665	0.778943956	0.751892626	0.796362519	0.775298761
ENSP00000292079	0.740700543	0.751776278	0.840881467	0.775297074
ENSP00000256592	0.786819379	0.758249402	0.781359692	0.775276473
ENSP00000329357	0.76736935	0.770282527	0.788438082	0.775252132
ENSP00000302216	0.7866835	0.744406025	0.796643376	0.775238074
ENSP00000343838	0.791746875	0.767771403	0.766476095	0.775159131
ENSP00000228825	0.741689006	0.767246028	0.820637047	0.77515326
ENSP00000396308	0.787196616	0.772547642	0.765958071	0.775132968
ENSP00000457513	0.78764832	0.739620149	0.800790171	0.77511086
ENSP00000013222	0.779822926	0.750889023	0.795778712	0.775048028
ENSP00000364249	0.805715303	0.742711385	0.779290994	0.775039808
ENSP00000243052	0.786853115	0.753774504	0.785212795	0.774977114
ENSP00000297904	0.784611185	0.740489423	0.802256306	0.77490161
ENSP00000436455	0.776932617	0.757283787	0.791008691	0.774827318
ENSP00000354554	0.782642881	0.742141128	0.801746686	0.774703088
ENSP00000351957	0.78523008	0.767246028	0.771664818	0.774638458
ENSP00000385300	0.784183462	0.763849457	0.775710583	0.774491178
ENSP00000329794	0.732853115	0.75719142	0.841500084	0.774482567
ENSP00000452280	0.756971896	0.774227719	0.792806367	0.774392451
ENSP00000304915	0.802077949	0.729647001	0.795591752	0.774350734
ENSP00000362123	0.743535042	0.767701765	0.815137386	0.774332878
ENSP00000384906	0.785263161	0.756727894	0.781279484	0.774215704
ENSP00000296511	0.798411528	0.758535862	0.766796708	0.774204981
ENSP00000340494	0.762882928	0.770431161	0.789583206	0.774137094
ENSP00000200676	0.788152436	0.768201649	0.766230504	0.774069311
ENSP00000296694	0.805498183	0.745222191	0.773674091	0.774017109
ENSP00000385892	0.797198097	0.766312242	0.759515206	0.773999042
ENSP00000482841	0.745652517	0.758529305	0.821991245	0.77399264
ENSP00000325612	0.784279565	0.768482447	0.769234498	0.773930885
ENSP00000297261	0.786120693	0.753798366	0.782520473	0.773872846
ENSP00000242480	0.760481199	0.770984809	0.790716887	0.773859147
ENSP00000263326	0.758794208	0.761784732	0.802302261	0.773794126
ENSP00000359337	0.776325782	0.757614831	0.787928542	0.773753945
ENSP00000302476	0.745652517	0.76074028	0.818381031	0.773686203
ENSP00000331288	0.776397487	0.767415424	0.77725178	0.773662543
ENSP00000276414	0.764251113	0.751384497	0.807498415	0.773646602
ENSP00000256383	0.77854228	0.761400004	0.781283816	0.773641227
ENSP00000177694	0.768023928	0.762799303	0.790557007	0.773607702
ENSP00000329967	0.757620335	0.787794272	0.776004771	0.773606379
ENSP00000369274	0.759030362	0.753089527	0.8112427	0.77359255
ENSP00000250535	0.775407831	0.778869112	0.766597986	0.773590371
ENSP00000376807	0.814123352	0.755844533	0.753645023	0.77355013
ENSP00000341657	0.791335404	0.754897257	0.775226037	0.773531485
ENSP00000428895	0.778318942	0.738176266	0.806911469	0.773434355
ENSP00000351807	0.803708812	0.778636754	0.740583281	0.773432158
ENSP00000267257	0.749059796	0.768066367	0.80515039	0.773398849
ENSP00000344220	0.767010669	0.757715801	0.796457907	0.773379654
ENSP00000291565	0.784114281	0.752155085	0.784758568	0.773372354
ENSP00000300146	0.765232841	0.7599624	0.79582417	0.773354266
ENSP00000264428	0.796660682	0.764237642	0.760142148	0.773340082
ENSP00000354006	0.724188189	0.775102854	0.827613115	0.773335007
ENSP00000484592	0.77872177	0.777098656	0.764265954	0.773307758
ENSP00000295666	0.790912867	0.758431693	0.771233618	0.773296314
ENSP00000388431	0.779103418	0.747601092	0.794656436	0.773286786
ENSP00000314444	0.742287298	0.798615019	0.780999462	0.773242575
ENSP00000360687	0.75994722	0.761404991	0.79964594	0.773236567
ENSP00000364609	0.761979282	0.764873087	0.793628852	0.77323316
ENSP00000383118	0.745652517	0.742784103	0.838440061	0.773179023
ENSP00000227163	0.767846445	0.757201672	0.7953312	0.773129387
ENSP00000247933	0.793940802	0.725201646	0.805234869	0.773128076
ENSP00000219476	0.775133908	0.753093282	0.792110721	0.773114939
ENSP00000356946	0.783598105	0.756798387	0.779384534	0.773079522
ENSP00000301691	0.798301299	0.753013035	0.769163489	0.773042097
ENSP00000231948	0.753145734	0.767246028	0.800217152	0.773038886
ENSP00000225577	0.764274021	0.743099689	0.815136731	0.773009847
ENSP00000258648	0.766887963	0.7585935	0.794350624	0.772978639
ENSP00000428858	0.724530697	0.772001088	0.82940046	0.772951057
ENSP00000364699	0.80956761	0.740129868	0.771882613	0.772822353
ENSP00000310057	0.766072015	0.754322032	0.799399416	0.772798887
ENSP00000263334	0.770701965	0.767246028	0.780559421	0.772794787
ENSP00000361728	0.766964277	0.757127702	0.795292	0.772793019
ENSP00000257264	0.769550562	0.744341612	0.806960026	0.772768127
ENSP00000264734	0.782156646	0.784104347	0.752826035	0.772760727
ENSP00000296526	0.789061626	0.739141226	0.79232494	0.772726264
ENSP00000389377	0.772765776	0.746873418	0.800318003	0.772703685
ENSP00000256078	0.79997611	0.732315898	0.789217313	0.772668872
ENSP00000263686	0.821218689	0.718599359	0.785221835	0.772633545
ENSP00000332049	0.748585979	0.759461184	0.81277432	0.77261269
ENSP00000302625	0.779173851	0.76067247	0.778013964	0.772526714
ENSP00000398410	0.79176865	0.736741165	0.791720251	0.772519644
ENSP00000357705	0.745652517	0.75604409	0.819836577	0.772491729
ENSP00000261267	0.800854166	0.75552392	0.762542784	0.772468512
ENSP00000231751	0.799509188	0.761920571	0.757234216	0.772432303
ENSP00000350132	0.745652517	0.747551064	0.82983013	0.772424562
ENSP00000270593	0.765104373	0.764025648	0.788604021	0.772413244
ENSP00000232975	0.745652517	0.772182802	0.801412821	0.772412763
ENSP00000298223	0.788760602	0.764381607	0.764426072	0.772353882
ENSP00000249269	0.779312313	0.750143826	0.788508912	0.772304785
ENSP00000357712	0.756225228	0.760725697	0.801442246	0.7722719
ENSP00000355051	0.746542017	0.764890293	0.807904323	0.772269015
ENSP00000304845	0.792799354	0.742918154	0.782903473	0.772261765
ENSP00000406145	0.748500546	0.752607822	0.819680452	0.772259362
ENSP00000362525	0.792799354	0.767542501	0.757248282	0.77224381
ENSP00000005340	0.772536774	0.767246028	0.77698197	0.772234404
ENSP00000265689	0.753201107	0.775102854	0.789255063	0.77223346
ENSP00000295453	0.750080864	0.757311026	0.812093437	0.772193534
ENSP00000326767	0.757355193	0.76750203	0.792551041	0.772188655
ENSP00000398516	0.766658386	0.760548552	0.789901574	0.772164424
ENSP00000444788	0.752059897	0.758349975	0.80846109	0.772150764
ENSP00000300035	0.775524537	0.758481661	0.782850464	0.772149802
ENSP00000355330	0.750154018	0.763083835	0.80529952	0.77214004
ENSP00000382342	0.751120607	0.775102854	0.79117012	0.772112106
ENSP00000303174	0.790181478	0.764821589	0.761949976	0.772111605
ENSP00000305260	0.750990828	0.750055969	0.819164733	0.772088744
ENSP00000431049	0.751845837	0.746996144	0.821811835	0.772085813
ENSP00000274545	0.762073119	0.767465909	0.787127376	0.772073201
ENSP00000436126	0.771492461	0.740740836	0.806723833	0.772047685
ENSP00000430100	0.733588378	0.755330145	0.834237734	0.772044628
ENSP00000330341	0.763888299	0.730939448	0.827382445	0.772036784
ENSP00000320025	0.821963867	0.784825385	0.716582815	0.77194656
ENSP00000380247	0.755897621	0.787910024	0.77268364	0.771942137
ENSP00000361818	0.80666399	0.722927173	0.791442951	0.771911939
ENSP00000355370	0.763661404	0.743240575	0.811817745	0.771854318
ENSP00000330787	0.743327995	0.755110721	0.821550488	0.771839014
ENSP00000358106	0.78989313	0.746085564	0.780866583	0.7718131
ENSP00000344465	0.763323307	0.787910024	0.764620125	0.771787503
ENSP00000337701	0.76003768	0.765941401	0.790030718	0.771787421
ENSP00000296028	0.796954314	0.737407148	0.7835296	0.771772477
ENSP00000375727	0.771908164	0.739670118	0.806533655	0.771740152
ENSP00000225474	0.774407268	0.750167807	0.791648209	0.771697705
ENSP00000270310	0.760016123	0.750455519	0.806901137	0.771685368
ENSP00000354476	0.781807025	0.742094874	0.793025235	0.771680651
ENSP00000266376	0.771442076	0.775877098	0.767700791	0.771658855
ENSP00000290663	0.745652517	0.762111068	0.810026606	0.771648739
ENSP00000357442	0.747328162	0.77723815	0.791611056	0.771614102
ENSP00000378295	0.794908663	0.728205125	0.795525511	0.771550104
ENSP00000228476	0.783533295	0.734270712	0.799858054	0.771528081
ENSP00000253814	0.773926079	0.758182287	0.782815735	0.771506332
ENSP00000388169	0.764851769	0.777060747	0.772704065	0.771505708
ENSP00000265857	0.755128264	0.756017725	0.805386821	0.771478336
ENSP00000203407	0.74081556	0.766818583	0.809833765	0.771451284
ENSP00000285979	0.780855974	0.762705564	0.770813406	0.771386959
ENSP00000357981	0.77633365	0.775102854	0.762848953	0.771380188
ENSP00000380334	0.78408124	0.763324698	0.766944865	0.771344803
ENSP00000421828	0.777014852	0.757941047	0.77940313	0.771332433
ENSP00000231449	0.783101797	0.737321158	0.795835773	0.771252849
ENSP00000296161	0.773914595	0.761806587	0.778063357	0.77119955
ENSP00000227155	0.749195735	0.76042527	0.806232572	0.771177463
ENSP00000359719	0.768370688	0.765403132	0.779895782	0.771172775
ENSP00000398736	0.778104067	0.775102854	0.760513306	0.77116305
ENSP00000243077	0.755021751	0.767246028	0.791969399	0.771108499
ENSP00000345023	0.739591857	0.775102854	0.800945044	0.771054895
ENSP00000407586	0.793029646	0.745830238	0.775752147	0.771040517
ENSP00000440185	0.78519545	0.739521345	0.790339291	0.770995432
ENSP00000203629	0.752576073	0.763581375	0.798213482	0.770973343
ENSP00000226284	0.770739079	0.754782299	0.78802971	0.770944843
ENSP00000296327	0.777325332	0.764053086	0.771515369	0.770926277
ENSP00000311905	0.746926745	0.768873274	0.798647722	0.770902969
ENSP00000379696	0.78654025	0.742061734	0.78576229	0.770883812
ENSP00000263205	0.759590467	0.767246028	0.786152085	0.770835634
ENSP00000316032	0.752945741	0.778358638	0.781777541	0.770810335
ENSP00000354612	0.768115123	0.758678218	0.785839617	0.770714031
ENSP00000365663	0.789802651	0.751264652	0.772003909	0.770701395
ENSP00000419944	0.740624626	0.760466059	0.814733545	0.770695114
ENSP00000261523	0.753914177	0.756512364	0.803275029	0.77058027
ENSP00000367851	0.763117333	0.747763077	0.802918315	0.770575688
ENSP00000470262	0.780059616	0.749943614	0.782566289	0.770567624
ENSP00000321026	0.788531264	0.741293132	0.783529162	0.770524612
ENSP00000284292	0.745819986	0.76982518	0.797571917	0.770493634
ENSP00000320430	0.745652517	0.763422867	0.804577947	0.770438789
ENSP00000366234	0.745652517	0.767246028	0.800363878	0.770435445
ENSP00000289575	0.747655272	0.783333401	0.781196038	0.770376682
ENSP00000261254	0.795624316	0.73376898	0.784620345	0.770375841
ENSP00000263967	0.764212827	0.787910024	0.759535034	0.770354416
ENSP00000481920	0.763270477	0.740819792	0.81015869	0.770350033
ENSP00000329140	0.756860534	0.749757906	0.806836168	0.770332892
ENSP00000419692	0.759619296	0.756480654	0.796099563	0.770320263
ENSP00000267163	0.771143357	0.759692848	0.7803183	0.770292286
ENSP00000439128	0.766917527	0.767246028	0.776774506	0.770285674
ENSP00000236850	0.788784365	0.707775613	0.823629876	0.77026008
ENSP00000303634	0.761762559	0.756377101	0.793601294	0.770234948
ENSP00000482075	0.770105859	0.738429825	0.804804166	0.770161696
ENSP00000300061	0.721463422	0.777820905	0.817211707	0.770141556
ENSP00000485659	0.76779445	0.772019029	0.770611167	0.77013754
ENSP00000403852	0.76843218	0.753629128	0.78915298	0.770130229
ENSP00000294954	0.736049553	0.776925882	0.800107638	0.77010749
ENSP00000246553	0.811667601	0.763624191	0.738524278	0.770094115
ENSP00000363641	0.746697406	0.750936826	0.816501439	0.770092066
ENSP00000316152	0.771252354	0.744339883	0.79642125	0.770083453
ENSP00000228865	0.772778591	0.711218695	0.836174488	0.770022188
ENSP00000301921	0.774833262	0.725677331	0.8146981	0.770006359
ENSP00000369739	0.76761661	0.747518798	0.796414733	0.769996844
ENSP00000462647	0.748300175	0.765221596	0.798107147	0.769993318
ENSP00000300055	0.751907607	0.767238875	0.791584651	0.769899111
ENSP00000312455	0.766779919	0.75507466	0.788461486	0.769858443
ENSP00000470441	0.755625784	0.760164956	0.794876277	0.769829308
ENSP00000259469	0.779050529	0.736440639	0.796507438	0.769827378
ENSP00000307697	0.76775072	0.787910024	0.75453186	0.769820642
ENSP00000165524	0.761871278	0.750294685	0.79890279	0.769806331
ENSP00000236826	0.806271096	0.751359284	0.754132271	0.769778268
ENSP00000312987	0.770354629	0.750235081	0.789745132	0.769773502
ENSP00000244336	0.818628967	0.765632133	0.730052074	0.769737966
ENSP00000271331	0.806813776	0.695787768	0.819034179	0.769701764
ENSP00000383376	0.740694324	0.749991854	0.823302547	0.769615038
ENSP00000362299	0.809557279	0.729066531	0.774212321	0.769527663
ENSP00000254661	0.768767039	0.750805517	0.789952755	0.769509863
ENSP00000379330	0.747151097	0.759226839	0.804294586	0.769453257
ENSP00000243924	0.738398929	0.760558407	0.813028991	0.769413586
ENSP00000362680	0.732772827	0.777983844	0.800538023	0.769386015
ENSP00000369547	0.745652517	0.760503888	0.804348965	0.769375489
ENSP00000306138	0.775101999	0.775102854	0.75800701	0.769318915
ENSP00000422168	0.73573188	0.754389445	0.823173642	0.76931429
ENSP00000264228	0.75069203	0.77570051	0.782135189	0.76926768
ENSP00000361662	0.764701227	0.739750644	0.80615737	0.769238713
ENSP00000343957	0.737100204	0.760150909	0.814042012	0.769105793
ENSP00000478492	0.841142118	0.726111094	0.749165972	0.769057797
ENSP00000002596	0.757274886	0.767164826	0.782679737	0.768898153
ENSP00000334798	0.751623968	0.776427984	0.779247562	0.768897344
ENSP00000336829	0.750699778	0.775102854	0.781581442	0.768895807
ENSP00000226444	0.730538011	0.763753772	0.81726706	0.768882424
ENSP00000468897	0.778554956	0.747740765	0.780977448	0.768789319
ENSP00000324648	0.784931084	0.782193561	0.740751664	0.768751143
ENSP00000355601	0.782119056	0.767752469	0.756789207	0.768747292
ENSP00000263980	0.777633905	0.774995844	0.753935019	0.768707276
ENSP00000357718	0.774147451	0.736906846	0.797485908	0.768697045
ENSP00000478501	0.737116694	0.767246028	0.80446281	0.768626564
ENSP00000324124	0.751506865	0.762026469	0.793562829	0.768621809
ENSP00000368104	0.766868075	0.76415954	0.774913371	0.768619945
ENSP00000230990	0.75127693	0.764334877	0.791229328	0.768590231
ENSP00000334448	0.799990257	0.72514985	0.784756521	0.768576272
ENSP00000297316	0.756575247	0.775102854	0.774334788	0.768574915
ENSP00000376224	0.751408279	0.772934993	0.781955202	0.768550913
ENSP00000264563	0.792582055	0.781491876	0.734056989	0.768522369
ENSP00000402060	0.756723781	0.775102854	0.773992618	0.768513588
ENSP00000362187	0.741255005	0.767246028	0.799180448	0.768500072
ENSP00000336762	0.804772298	0.739859601	0.76363947	0.768498966
ENSP00000209873	0.763539096	0.764197787	0.777913213	0.768493246
ENSP00000362549	0.792950531	0.765950243	0.747791747	0.768452216
ENSP00000235372	0.75226893	0.76607273	0.787799974	0.768436978
ENSP00000361875	0.75310721	0.756872098	0.796720048	0.768402192
ENSP00000340568	0.745652517	0.768840472	0.79209288	0.768394322
ENSP00000357727	0.757035494	0.75604554	0.793173254	0.768369354
ENSP00000371958	0.755101522	0.7524997	0.799265424	0.768368178
ENSP00000221980	0.731890678	0.765162547	0.812142213	0.768334858
ENSP00000363193	0.74877733	0.767246028	0.789912701	0.768278087
ENSP00000308361	0.756143868	0.745072186	0.806147933	0.768222508
ENSP00000227638	0.735859255	0.774908682	0.796322346	0.768205897
ENSP00000266085	0.786055505	0.759040991	0.759997547	0.768163137
ENSP00000362649	0.774383267	0.763044159	0.76695478	0.768098671
ENSP00000263710	0.750898143	0.758904278	0.795890888	0.768072473
ENSP00000260731	0.785993457	0.767923156	0.751089493	0.768071156
ENSP00000341189	0.73529923	0.770830472	0.800882061	0.768065682
ENSP00000481732	0.750029325	0.777046522	0.777770162	0.768062465
ENSP00000321106	0.763897916	0.727397541	0.81825461	0.768058397
ENSP00000370473	0.767219722	0.757602016	0.779559076	0.768021972
ENSP00000384708	0.792124808	0.767246028	0.746050696	0.768013429
ENSP00000473185	0.745072901	0.767301679	0.793151935	0.768007591
ENSP00000397026	0.756266038	0.75285991	0.796345731	0.767992064
ENSP00000265164	0.761771619	0.783077121	0.759534975	0.76798272
ENSP00000468424	0.791583856	0.718374968	0.799292644	0.767965212
ENSP00000335560	0.745657523	0.752187272	0.80906868	0.767942315
ENSP00000209668	0.747799834	0.763737003	0.793468356	0.767872776
ENSP00000477999	0.822380145	0.749288619	0.737278998	0.767868192
ENSP00000376345	0.759899239	0.764199396	0.779577633	0.767799742
ENSP00000367697	0.798813601	0.705646932	0.807575603	0.76779952
ENSP00000363286	0.735985398	0.762037277	0.808823228	0.767782128
ENSP00000239231	0.766229471	0.775875827	0.761368632	0.767777442
ENSP00000263579	0.775270939	0.739510159	0.79032733	0.7677707
ENSP00000222002	0.762727201	0.747442504	0.794443468	0.767710485
ENSP00000375482	0.76386708	0.772747556	0.766551673	0.767704129
ENSP00000401498	0.73665158	0.775241772	0.793424348	0.767700556
ENSP00000258111	0.728965779	0.762737234	0.816313048	0.767676865
ENSP00000362674	0.746717751	0.768340309	0.78896294	0.767619286
ENSP00000478927	0.765406688	0.771443089	0.765973906	0.767598267
ENSP00000262209	0.790985723	0.728633642	0.786297997	0.767565819
ENSP00000353850	0.781355123	0.756578684	0.765093187	0.767538699
ENSP00000324804	0.763743142	0.747774839	0.792269131	0.767491314
ENSP00000314733	0.782671491	0.72951142	0.793326616	0.767465482
ENSP00000430269	0.765015344	0.738056421	0.801856895	0.767424643
ENSP00000253023	0.745546937	0.767172376	0.790789922	0.767392266
ENSP00000389060	0.769838572	0.737200697	0.797403018	0.76735619
ENSP00000329093	0.770754655	0.746550282	0.785778463	0.767352221
ENSP00000377284	0.731283009	0.788872759	0.784574628	0.767328738
ENSP00000216133	0.763680836	0.759208421	0.779382765	0.767327105
ENSP00000375093	0.768270294	0.742027819	0.793398261	0.767325314
ENSP00000457411	0.732214709	0.774280667	0.798419972	0.767319428
ENSP00000277120	0.738622725	0.770350218	0.795065522	0.767314449
ENSP00000407497	0.750580768	0.775749306	0.776177188	0.767313761
ENSP00000349687	0.788917442	0.756201486	0.757660906	0.767300655
ENSP00000261520	0.776386182	0.742759267	0.783976873	0.767283469
ENSP00000256474	0.814958791	0.757929842	0.733425438	0.767282196
ENSP00000378118	0.745652517	0.753127058	0.805761774	0.767270087
ENSP00000365016	0.770135204	0.732971827	0.801798602	0.767267704
ENSP00000376534	0.761848887	0.742319822	0.799787263	0.767252243
ENSP00000342336	0.726486107	0.776150366	0.80310601	0.767250754
ENSP00000355809	0.73962611	0.768954754	0.795176268	0.767246961
ENSP00000463375	0.771986604	0.761043032	0.76877745	0.767241455
ENSP00000332198	0.764330685	0.746633013	0.792071303	0.767225573
ENSP00000216797	0.786435564	0.76377813	0.752174934	0.767200893
ENSP00000387654	0.774892966	0.767888943	0.758940796	0.767185278
ENSP00000346805	0.72724243	0.768422147	0.810342391	0.767170904
ENSP00000357384	0.712369919	0.773220181	0.824096759	0.767163857
ENSP00000361667	0.763266663	0.744437555	0.795489907	0.767157264
ENSP00000378888	0.736173789	0.769536654	0.798219204	0.767136513
ENSP00000380440	0.788508991	0.759732604	0.754021426	0.767127817
ENSP00000354558	0.811592201	0.742418607	0.750897606	0.767099728
ENSP00000354689	0.745157917	0.75982821	0.798213045	0.767090244
ENSP00000432218	0.778396527	0.738152782	0.786453227	0.76707572
ENSP00000357883	0.754989545	0.749717911	0.798320889	0.767070032
ENSP00000263377	0.733601073	0.740892907	0.834494352	0.767029616
ENSP00000337340	0.744550089	0.759893239	0.798498511	0.76698531
ENSP00000322323	0.752499064	0.749020418	0.80160741	0.766973927
ENSP00000352157	0.7506663	0.767246028	0.78356874	0.766925086
ENSP00000454852	0.734193881	0.750119726	0.821859996	0.766888648
ENSP00000317039	0.761773765	0.757439097	0.781832099	0.766869037
ENSP00000365851	0.742149433	0.770200491	0.789745053	0.766864856
ENSP00000482639	0.740452886	0.738754789	0.827843348	0.76684922
ENSP00000221452	0.745580852	0.781520804	0.774341583	0.766829538
ENSP00000349595	0.755361676	0.750122805	0.796659033	0.766826802
ENSP00000299855	0.767671267	0.757829825	0.774867992	0.766725978
ENSP00000278616	0.779355506	0.755112926	0.766088307	0.766724315
ENSP00000234454	0.751743893	0.767246028	0.781719287	0.766707566
ENSP00000372191	0.788645784	0.735205551	0.778392076	0.76670265
ENSP00000248342	0.72524939	0.766271154	0.813616832	0.766687549
ENSP00000287394	0.73211201	0.782757481	0.787701468	0.766682514
ENSP00000254079	0.741295278	0.760897001	0.799957712	0.766617485
ENSP00000217426	0.787223856	0.775936007	0.738359332	0.766595471
ENSP00000297156	0.733615836	0.754580081	0.81614548	0.766553063
ENSP00000311398	0.737306813	0.751477023	0.815106869	0.766511981
ENSP00000265421	0.793713828	0.775102854	0.733122945	0.766463837
ENSP00000270879	0.774449289	0.76946648	0.755699694	0.766456028
ENSP00000403566	0.726183911	0.770533164	0.806904852	0.766446448
ENSP00000378275	0.730943243	0.744375666	0.831445694	0.766434786
ENSP00000344115	0.748356183	0.744961321	0.809131126	0.766379975
ENSP00000354850	0.799627662	0.751817385	0.749677281	0.766361905
ENSP00000358703	0.781516671	0.722776393	0.798966805	0.766335699
ENSP00000354335	0.78029273	0.775102854	0.744530757	0.766312977
ENSP00000246012	0.741226196	0.766696493	0.792705953	0.766300214
ENSP00000364246	0.793919702	0.75565358	0.750702222	0.766280187
ENSP00000300659	0.77130272	0.765940885	0.761656463	0.766279714
ENSP00000258424	0.745652517	0.763244112	0.791311701	0.76627793
ENSP00000325074	0.74223576	0.755498886	0.803608874	0.766225601
ENSP00000315013	0.740844548	0.775102854	0.783890367	0.766156167
ENSP00000216115	0.745652517	0.755703211	0.799041212	0.766111718
ENSP00000372326	0.799715002	0.75465409	0.746035914	0.766092944
ENSP00000369757	0.774214307	0.751194338	0.773296018	0.76608563
ENSP00000254301	0.801949799	0.772663355	0.727342546	0.766077367
ENSP00000309163	0.745652517	0.754876037	0.799847285	0.76607479
ENSP00000479870	0.807838003	0.757915278	0.735942801	0.766071826
ENSP00000283916	0.779575964	0.71565179	0.808514357	0.765909345
ENSP00000356790	0.774357259	0.741977374	0.782527506	0.765881719
ENSP00000366604	0.756143093	0.762239953	0.779579719	0.765859751
ENSP00000482753	0.752770682	0.757438382	0.788281282	0.765843792
ENSP00000357709	0.745652517	0.774446468	0.778028607	0.765764825
ENSP00000236959	0.733677208	0.787910024	0.777812084	0.765728981
ENSP00000382856	0.771621644	0.733356257	0.794693867	0.765714008
ENSP00000367938	0.743140618	0.76496166	0.790435592	0.765692754
ENSP00000359634	0.755332212	0.762922784	0.779206554	0.76569167
ENSP00000306497	0.762336751	0.754746338	0.780206104	0.765615235
ENSP00000262848	0.755861282	0.741785705	0.801459591	0.765537374
ENSP00000261479	0.751501501	0.746275663	0.801076869	0.765506012
ENSP00000377914	0.772665819	0.750464797	0.773842156	0.765505054
ENSP00000284503	0.766668638	0.743403395	0.787637949	0.765476395
ENSP00000466009	0.78288428	0.742817839	0.771737456	0.765436849
ENSP00000361087	0.745652517	0.748177965	0.805339873	0.765423392
ENSP00000279575	0.746393124	0.740450203	0.813513438	0.7653955
ENSP00000383003	0.745652517	0.757269263	0.794762492	0.765329738
ENSP00000430432	0.751397332	0.771501144	0.773441116	0.765315608
ENSP00000373570	0.744283656	0.768742224	0.783946772	0.765306758
ENSP00000256367	0.758430918	0.743484934	0.795840939	0.765294153
ENSP00000236877	0.734598895	0.773474415	0.789748033	0.765231682
ENSP00000327251	0.799877743	0.752126753	0.745917956	0.765231122
ENSP00000315371	0.757659713	0.765198688	0.772967776	0.765224359
ENSP00000284268	0.749333342	0.795264184	0.752591193	0.765168321
ENSP00000292169	0.741355459	0.758121351	0.798199912	0.7651598
ENSP00000305416	0.796233614	0.738820891	0.7625736	0.765155889
ENSP00000363229	0.745989501	0.770587762	0.779688458	0.765154709
ENSP00000262430	0.77451549	0.768779079	0.752406895	0.765118422
ENSP00000322524	0.760453383	0.743501147	0.793031236	0.765115387
ENSP00000355536	0.764379064	0.742661158	0.789733768	0.765108984
ENSP00000290722	0.749071439	0.77734673	0.769459744	0.765105764
ENSP00000335292	0.777080397	0.725784759	0.795898974	0.765085972
ENSP00000290374	0.766361376	0.748301725	0.781082749	0.765013221
ENSP00000204726	0.755861064	0.753586133	0.786460638	0.765012951
ENSP00000252595	0.759423474	0.743991752	0.793238242	0.765004687
ENSP00000162749	0.72356985	0.776247819	0.799172163	0.764997821
ENSP00000376776	0.761695345	0.775102854	0.758306543	0.764966548
ENSP00000403151	0.737095773	0.775298297	0.783973972	0.764905234
ENSP00000364649	0.777341167	0.75932914	0.758289576	0.764887423
ENSP00000481114	0.790082514	0.764385879	0.74169155	0.76487691
ENSP00000308741	0.760570347	0.758876085	0.775393963	0.764875304
ENSP00000483110	0.772648573	0.775102854	0.747484763	0.764872812
ENSP00000418532	0.782678545	0.768927435	0.743975759	0.764856106
ENSP00000256447	0.770820638	0.750120064	0.773990015	0.764829096
ENSP00000361066	0.747029483	0.762509525	0.785931071	0.764824109
ENSP00000298316	0.771964153	0.766975025	0.755592783	0.764782371
ENSP00000244669	0.757935842	0.752902647	0.784193039	0.764767259
ENSP00000363512	0.720474859	0.787910024	0.790115992	0.764761641
ENSP00000484631	0.741007725	0.752906799	0.803149819	0.764760461
ENSP00000355228	0.745652517	0.765444577	0.784145196	0.764757605
ENSP00000307199	0.774982631	0.740861336	0.779577374	0.764744648
ENSP00000216039	0.751406749	0.764028192	0.779243608	0.764723783
ENSP00000327506	0.745652517	0.752995888	0.797440986	0.764692214
ENSP00000386531	0.768053552	0.732098262	0.796601852	0.764669874
ENSP00000333685	0.775688032	0.745215972	0.773770889	0.764634501
ENSP00000421725	0.765470227	0.724850317	0.808054288	0.764619072
ENSP00000478255	0.738656263	0.74451383	0.815273583	0.764613641
ENSP00000340526	0.760433018	0.758556306	0.774769862	0.764518245
ENSP00000413861	0.758252164	0.73744601	0.800439537	0.76449335
ENSP00000425759	0.745652517	0.759780526	0.789305886	0.764484543
ENSP00000371825	0.750948151	0.731909513	0.815423807	0.764468498
ENSP00000236495	0.803079565	0.750727018	0.742127955	0.764384714
ENSP00000228872	0.775985877	0.766041915	0.751456718	0.764361691
ENSP00000374265	0.745652517	0.774719616	0.773386896	0.764348597
ENSP00000245983	0.7597603	0.749720375	0.784323891	0.764327568
ENSP00000320171	0.747089167	0.775102854	0.771242857	0.764275109
ENSP00000446252	0.744454563	0.753279587	0.797110041	0.76426781
ENSP00000364080	0.740248422	0.759913325	0.794603308	0.764267538
ENSP00000200691	0.757750611	0.754617969	0.780935625	0.764256335
ENSP00000308117	0.753679355	0.750024637	0.79031992	0.764248631
ENSP00000305742	0.74467059	0.775102854	0.773667634	0.764219896
ENSP00000306991	0.738043547	0.785325189	0.770801524	0.764206155
ENSP00000265641	0.772835394	0.787910024	0.733921309	0.764202523
ENSP00000309591	0.742157181	0.769263367	0.782148759	0.764156468
ENSP00000357726	0.720282674	0.760398944	0.818025152	0.764156133
ENSP00000356953	0.783315341	0.735167563	0.775724789	0.764141164
ENSP00000339883	0.747003555	0.776754856	0.769260049	0.764128799
ENSP00000465932	0.745652517	0.755188068	0.793011367	0.764078784
ENSP00000379367	0.765275955	0.748272856	0.779220045	0.7640463
ENSP00000354532	0.848106424	0.745455702	0.71122545	0.764023155
ENSP00000351273	0.744048039	0.771683673	0.777148604	0.764015443
ENSP00000397188	0.73981297	0.761174003	0.792883555	0.764005698
ENSP00000261349	0.755362312	0.773331205	0.763512115	0.763997985
ENSP00000353910	0.781380435	0.716350337	0.799329619	0.763980911
ENSP00000297991	0.777239561	0.753386656	0.761537512	0.763926916
ENSP00000235382	0.757019063	0.720241189	0.820876241	0.76382428
ENSP00000264059	0.733221273	0.759851694	0.801165064	0.763733204
ENSP00000271651	0.799667478	0.767250558	0.727653841	0.763717354
ENSP00000448059	0.749619583	0.787910024	0.754730185	0.763714937
ENSP00000356331	0.761347989	0.755609294	0.774310013	0.763676005
ENSP00000301645	0.736540119	0.743915955	0.815345168	0.763667433
ENSP00000353475	0.782423119	0.760109226	0.749158164	0.763647749
ENSP00000388648	0.762618462	0.761880736	0.766381621	0.763621861
ENSP00000366093	0.75425603	0.752018968	0.785467029	0.763613052
ENSP00000357753	0.794473231	0.688093225	0.82185626	0.76360265
ENSP00000385347	0.788499395	0.749823252	0.753457725	0.76353482
ENSP00000331831	0.771174828	0.759123484	0.760394017	0.763526011
ENSP00000365081	0.722104828	0.759744883	0.814225356	0.763507788
ENSP00000355572	0.738635123	0.745082577	0.810860892	0.763506681
ENSP00000304767	0.793414712	0.768559496	0.731069307	0.763481222
ENSP00000362010	0.769348224	0.761168877	0.759990533	0.763479945
ENSP00000353401	0.771510979	0.734221101	0.78609701	0.763309637
ENSP00000278888	0.757198195	0.742541671	0.791824579	0.763302464
ENSP00000273610	0.765641133	0.763800005	0.760456959	0.763293328
ENSP00000367229	0.762963355	0.742316842	0.785821418	0.763287625
ENSP00000358932	0.74531583	0.763152202	0.782274882	0.763282893
ENSP00000293288	0.777138948	0.748129567	0.765059551	0.763256655
ENSP00000478993	0.784506639	0.728935858	0.778759956	0.763234093
ENSP00000013807	0.788191815	0.724646827	0.780030847	0.76322092
ENSP00000349577	0.746906042	0.778083662	0.765214523	0.763186254
ENSP00000267017	0.763245424	0.755281687	0.771190484	0.763183929
ENSP00000342889	0.745652517	0.753765643	0.791643441	0.763169538
ENSP00000402153	0.745652517	0.754111727	0.791224837	0.763157995
ENSP00000343339	0.771829685	0.756077329	0.761641761	0.76312734
ENSP00000347717	0.764753958	0.75511688	0.769639492	0.763122264
ENSP00000232564	0.745652517	0.73699532	0.810773571	0.763095102
ENSP00000257245	0.827097038	0.766286333	0.70549347	0.763069326
ENSP00000481554	0.762037774	0.76413393	0.763027966	0.763065596
ENSP00000265643	0.796575407	0.720328013	0.776416262	0.763048265
ENSP00000431391	0.767184893	0.761246324	0.760743201	0.763046954
ENSP00000361355	0.735767921	0.738379876	0.820869962	0.7630364
ENSP00000327943	0.759352465	0.775102854	0.754940152	0.763034309
ENSP00000355559	0.745289862	0.758400718	0.786504587	0.763014668
ENSP00000290765	0.745652517	0.77644527	0.767557184	0.762997167
ENSP00000430950	0.765934289	0.775102854	0.748398542	0.762983529
ENSP00000366307	0.754110495	0.746512473	0.789624035	0.762960128
ENSP00000363973	0.759073357	0.742038985	0.789192816	0.762941144
ENSP00000405963	0.736425459	0.753637632	0.801675816	0.762932596
ENSP00000367309	0.762057443	0.751416365	0.775607308	0.762898831
ENSP00000353292	0.725471874	0.775102854	0.791208227	0.762882348
ENSP00000370896	0.720596413	0.7785302	0.79349498	0.762881549
ENSP00000483713	0.804139157	0.745804429	0.741804977	0.762880638
ENSP00000378588	0.745652517	0.74614195	0.799270868	0.762878318
ENSP00000418770	0.743043641	0.752252817	0.795277079	0.762858033
ENSP00000261483	0.786768019	0.770988027	0.73270611	0.762803005
ENSP00000356382	0.750098546	0.758547684	0.780307174	0.7627739
ENSP00000337641	0.763141155	0.752812266	0.77261887	0.762771616
ENSP00000354822	0.735937476	0.742342571	0.814897656	0.762767583
ENSP00000356280	0.782614728	0.744641125	0.76196003	0.76275682
ENSP00000283871	0.780427217	0.778030773	0.73180149	0.76275004
ENSP00000352678	0.757907391	0.767711898	0.762666782	0.762741017
ENSP00000359385	0.71965003	0.769303918	0.804010828	0.762736741
ENSP00000301939	0.745652517	0.778562486	0.764551282	0.762682957
ENSP00000314807	0.774670521	0.771982213	0.742250542	0.7626811
ENSP00000360107	0.749344309	0.757077157	0.78232338	0.76265761
ENSP00000334145	0.736323376	0.775102854	0.777925491	0.762636805
ENSP00000297439	0.753653189	0.767246028	0.767171681	0.762636438
ENSP00000370430	0.78010873	0.715545138	0.797217687	0.762627005
ENSP00000259206	0.762964507	0.734189451	0.792889476	0.76259559
ENSP00000384651	0.74140499	0.739614367	0.810968955	0.762594388
ENSP00000385361	0.722964366	0.733374258	0.842118224	0.762536863
ENSP00000362508	0.748108228	0.767317653	0.772573729	0.762520383
ENSP00000287490	0.745652517	0.74680839	0.797297657	0.762509825
ENSP00000199280	0.760347406	0.743482927	0.78467236	0.76246122
ENSP00000333441	0.760327578	0.753237247	0.774055322	0.762442515
ENSP00000381386	0.752052287	0.757931709	0.777742128	0.762418253
ENSP00000426022	0.745652517	0.747478783	0.796199699	0.762407383
ENSP00000324806	0.748326679	0.743979176	0.797135274	0.762402256
ENSP00000264867	0.731609921	0.754215141	0.805018902	0.762401007
ENSP00000354876	0.770706395	0.763969004	0.752713044	0.762390344
ENSP00000303452	0.759251555	0.763441225	0.764485935	0.762386183
ENSP00000322181	0.745652517	0.757076104	0.785513798	0.762382902
ENSP00000317780	0.786772688	0.754405697	0.747116526	0.762380844
ENSP00000312029	0.792340318	0.7593502	0.737320662	0.762338178
ENSP00000335083	0.763613939	0.755126715	0.76830864	0.762310633
ENSP00000472469	0.744092266	0.738424997	0.808223844	0.762304736
ENSP00000259486	0.744298001	0.761320909	0.782189111	0.762288542
ENSP00000248071	0.764100293	0.726460397	0.79982084	0.762282999
ENSP00000342307	0.737616718	0.743615905	0.809664408	0.762276942
ENSP00000471894	0.767470996	0.741090536	0.779112458	0.762223126
ENSP00000457701	0.731517831	0.769538283	0.787761271	0.762210363
ENSP00000233575	0.793290516	0.767485936	0.728622874	0.76219903
ENSP00000365227	0.746335725	0.765518486	0.775314411	0.762198397
ENSP00000298690	0.756754339	0.749621212	0.780828794	0.762169882
ENSP00000248572	0.745652517	0.747098406	0.795624395	0.76209957
ENSP00000304895	0.778053363	0.744627813	0.764303565	0.762080435
ENSP00000336790	0.778463264	0.73400569	0.775247633	0.762024787
ENSP00000363400	0.775688092	0.748584191	0.762134731	0.761975005
ENSP00000395535	0.750957727	0.751970828	0.78390348	0.76197463
ENSP00000359224	0.758810461	0.760164082	0.766925852	0.761950308
ENSP00000295756	0.779234687	0.726868331	0.782300313	0.761932454
ENSP00000311479	0.767237802	0.752917727	0.765673161	0.761888601
ENSP00000366525	0.745652517	0.753652076	0.787494222	0.761840901
ENSP00000296029	0.759679397	0.762215356	0.763555368	0.761813313
ENSP00000431607	0.752032797	0.762255192	0.771391531	0.761811044
ENSP00000360541	0.758837779	0.739846031	0.788275679	0.761802412
ENSP00000297056	0.755101601	0.768351674	0.762033284	0.761790401
ENSP00000360181	0.745498359	0.759268105	0.781418363	0.761775794
ENSP00000280357	0.726172845	0.767246028	0.794943531	0.76173133
ENSP00000385523	0.785578668	0.756326238	0.744420807	0.761720211
ENSP00000340796	0.768892209	0.767237802	0.749172032	0.761661768
ENSP00000359575	0.769242227	0.775102854	0.741210461	0.76156117
ENSP00000340943	0.779126644	0.787910024	0.721173882	0.761557206
ENSP00000467266	0.745652517	0.756463567	0.783511162	0.761546185
ENSP00000375892	0.798228999	0.757483741	0.731834412	0.761544442
ENSP00000362748	0.764274796	0.768089811	0.752383093	0.761523539
ENSP00000369157	0.721445759	0.756778836	0.811610103	0.76149586
ENSP00000323328	0.757549763	0.763106207	0.763720989	0.761448844
ENSP00000228740	0.807686528	0.746635258	0.733966192	0.761439345
ENSP00000370010	0.718263785	0.758471092	0.813406308	0.761404726
ENSP00000391592	0.764862458	0.74310871	0.776956081	0.761383294
ENSP00000382731	0.760868887	0.753612578	0.769827406	0.761378592
ENSP00000372170	0.752353787	0.761154691	0.770781239	0.761355565
ENSP00000419417	0.741467277	0.754274507	0.789949377	0.761352071
ENSP00000251993	0.747992853	0.75969545	0.776861926	0.76133279
ENSP00000307513	0.723444978	0.782333414	0.781181832	0.761302638
ENSP00000369682	0.718883872	0.760152082	0.810242097	0.761272446
ENSP00000303580	0.719554206	0.780661444	0.787286957	0.761247571
ENSP00000478121	0.789121568	0.752912561	0.743205647	0.761241645
ENSP00000362978	0.734682163	0.754842798	0.796794693	0.761239626
ENSP00000463334	0.710964719	0.765576124	0.814068953	0.761200579
ENSP00000232003	0.781168083	0.734678328	0.769258658	0.761184268
ENSP00000224862	0.75316447	0.760575076	0.769969602	0.761174342
ENSP00000368965	0.738962511	0.770004153	0.775522232	0.761151517
ENSP00000358327	0.765628854	0.769736667	0.748362978	0.761129342
ENSP00000270708	0.795329154	0.695150812	0.802767237	0.76111824
ENSP00000354394	0.74681133	0.729619225	0.811688264	0.761111413
ENSP00000330606	0.722049018	0.763486763	0.801933885	0.761090319
ENSP00000415491	0.771467447	0.75422738	0.757789314	0.761089243
ENSP00000273920	0.77261428	0.740958234	0.770257453	0.761000672
ENSP00000330737	0.731683056	0.761214912	0.792508245	0.760992931
ENSP00000378394	0.732497891	0.775102854	0.777074655	0.760992413
ENSP00000354581	0.745652517	0.776660144	0.761227349	0.760969431
ENSP00000377059	0.787434697	0.711973906	0.788697163	0.760956593
ENSP00000265729	0.763969024	0.76412036	0.754829288	0.760947985
ENSP00000312002	0.749770482	0.753546854	0.78018709	0.760930225
ENSP00000357917	0.745652517	0.762274603	0.775288383	0.760878069
ENSP00000308815	0.805340906	0.728730361	0.752330442	0.760810545
ENSP00000268711	0.745652517	0.74670287	0.791812281	0.76079306
ENSP00000362513	0.745998184	0.766060789	0.770715197	0.760772265
ENSP00000394051	0.726883908	0.759971817	0.798808734	0.76075751
ENSP00000302665	0.766183277	0.777543624	0.739469111	0.760727446
ENSP00000347184	0.749956111	0.77790304	0.754885395	0.760721802
ENSP00000478962	0.732928693	0.759193917	0.792284032	0.760697431
ENSP00000380958	0.730772277	0.755999565	0.797975322	0.760583709
ENSP00000274242	0.741815984	0.738280773	0.805242856	0.760571408
ENSP00000358072	0.785431643	0.737539093	0.759903749	0.760455938
ENSP00000251871	0.757793248	0.73411121	0.791592538	0.760439163
ENSP00000366267	0.782066524	0.739196519	0.761212806	0.760422173
ENSP00000323678	0.722597818	0.756469746	0.806628684	0.760349611
ENSP00000467579	0.746004462	0.729934593	0.809586485	0.760329301
ENSP00000348064	0.733989278	0.759401242	0.789623777	0.760327039
ENSP00000313833	0.722041667	0.763404191	0.799485207	0.760323563
ENSP00000357840	0.745652517	0.767246028	0.768071214	0.76018019
ENSP00000243501	0.745652517	0.759641707	0.775722404	0.760140602
ENSP00000322832	0.748054941	0.761733075	0.770883103	0.760107612
ENSP00000359563	0.749801854	0.762055	0.768701315	0.760105157
ENSP00000355387	0.767356058	0.724292298	0.791713874	0.760086993
ENSP00000412673	0.73740077	0.72408249	0.8266143	0.760085029
ENSP00000326119	0.745652517	0.737094482	0.800539096	0.760081789
ENSP00000233840	0.783740759	0.705978692	0.797052622	0.760065593
ENSP00000310696	0.784166217	0.774089177	0.724631468	0.760053129
ENSP00000297494	0.77069066	0.752662977	0.756983399	0.760035067
ENSP00000358064	0.732106686	0.760990918	0.789118747	0.760025945
ENSP00000311453	0.742501736	0.77269576	0.765494009	0.760010367
ENSP00000298295	0.752347648	0.726176937	0.805742284	0.760005619
ENSP00000392762	0.774139086	0.767780701	0.739015639	0.760000828
ENSP00000378877	0.788804889	0.757584492	0.735238036	0.759911307
ENSP00000330426	0.746664961	0.743419806	0.791502953	0.759908651
ENSP00000369860	0.733835598	0.750318845	0.798458417	0.75990091
ENSP00000262365	0.755679369	0.735595584	0.790380359	0.75988442
ENSP00000290310	0.745209098	0.770956198	0.763923069	0.759873004
ENSP00000365777	0.751685719	0.769465963	0.758634786	0.759858559
ENSP00000359904	0.714087745	0.761269728	0.810285846	0.759856216
ENSP00000322788	0.750626385	0.787910024	0.742486815	0.759834846
ENSP00000264896	0.782938719	0.751366218	0.746158282	0.759811771
ENSP00000324870	0.744410535	0.77071319	0.764814357	0.759810842
ENSP00000428331	0.745652517	0.743346969	0.792398433	0.759808088
ENSP00000431512	0.77557383	0.739789327	0.764894247	0.759787131
ENSP00000436596	0.735286136	0.745298187	0.802084168	0.759779972
ENSP00000427401	0.69130079	0.772373438	0.828299324	0.759772218
ENSP00000252050	0.727401137	0.757170598	0.798015833	0.759768425
ENSP00000432660	0.734582444	0.741398215	0.807385365	0.759746344
ENSP00000229395	0.737377624	0.755428215	0.788150628	0.759743184
ENSP00000312326	0.762219926	0.775102854	0.742604117	0.759739637
ENSP00000227667	0.745652517	0.700856805	0.846791426	0.759712817
ENSP00000305138	0.733197391	0.750501792	0.798330466	0.759696548
ENSP00000385216	0.805867096	0.702067276	0.778906246	0.759663703
ENSP00000418525	0.76717929	0.731677135	0.781868001	0.759649912
ENSP00000250018	0.762615999	0.775102854	0.741970897	0.759649631
ENSP00000358098	0.740441561	0.752815803	0.786925316	0.759558996
ENSP00000364597	0.733382702	0.74706159	0.801417589	0.759510741
ENSP00000360492	0.719180882	0.754652023	0.810146987	0.759507373
ENSP00000232217	0.752447049	0.738356551	0.789411068	0.75946992
ENSP00000236918	0.737234394	0.756494045	0.786156118	0.759432116
ENSP00000320236	0.728872856	0.750937343	0.802052061	0.759406717
ENSP00000379496	0.770007988	0.707210759	0.807755669	0.759360719
ENSP00000237837	0.789253235	0.76297152	0.728326082	0.759359724
ENSP00000375894	0.78386416	0.721388082	0.77594012	0.759357775
ENSP00000369346	0.765281618	0.776253362	0.737472057	0.759314651
ENSP00000254900	0.745666901	0.757548173	0.77526176	0.759298298
ENSP00000482032	0.717576583	0.770316859	0.794085165	0.759290423
ENSP00000216802	0.75232325	0.768532832	0.757105728	0.759259946
ENSP00000222572	0.778145373	0.768333395	0.732690454	0.759213416
ENSP00000378917	0.762428661	0.748572091	0.766801278	0.759187372
ENSP00000249044	0.785078585	0.769290507	0.725721598	0.759186967
ENSP00000477507	0.754418254	0.736191829	0.788706263	0.759154372
ENSP00000328307	0.743852039	0.763863842	0.770182689	0.759132275
ENSP00000394352	0.760210772	0.755031447	0.762157639	0.759121349
ENSP00000356832	0.7352615	0.747128367	0.797812164	0.75911963
ENSP00000380855	0.728669087	0.767246028	0.783393462	0.759065958
ENSP00000295025	0.755913834	0.740483542	0.781733076	0.758997915
ENSP00000369055	0.77361536	0.753276666	0.75038598	0.758953176
ENSP00000278379	0.773414473	0.7552827	0.748505553	0.758922889
ENSP00000384018	0.718998094	0.754071315	0.80898571	0.758902963
ENSP00000324890	0.73376437	0.760248582	0.784310102	0.758878796
ENSP00000221573	0.774715523	0.735221605	0.767854234	0.758867166
ENSP00000331849	0.742320716	0.749318083	0.786326965	0.758838771
ENSP00000234701	0.745500902	0.753245056	0.778546115	0.758837684
ENSP00000323720	0.731096943	0.74172163	0.808150649	0.758837534
ENSP00000467262	0.745652517	0.752156715	0.779401302	0.758791834
ENSP00000386928	0.731983701	0.761300782	0.784865578	0.758764597
ENSP00000378359	0.742862662	0.768383106	0.765435795	0.758720874
ENSP00000458290	0.734510144	0.757831434	0.785363833	0.758667502
ENSP00000373674	0.818065743	0.668461382	0.808876316	0.75860038
ENSP00000479955	0.767986178	0.75957491	0.748321851	0.758541939
ENSP00000243346	0.726896008	0.760850588	0.790539702	0.758535476
ENSP00000419465	0.776601891	0.727219681	0.773851017	0.758533552
ENSP00000261183	0.757015983	0.769660672	0.749151866	0.758515708
ENSP00000292596	0.768163164	0.734401743	0.774189174	0.758507943
ENSP00000262283	0.756349564	0.729028821	0.792623679	0.758445168
ENSP00000304811	0.714860598	0.79023236	0.774490197	0.758438263
ENSP00000367830	0.763791561	0.72558254	0.78843528	0.758380944
ENSP00000296370	0.717421929	0.769057473	0.792511245	0.758344716
ENSP00000297347	0.751434187	0.756568114	0.767064889	0.758300114
ENSP00000359204	0.763649364	0.773237427	0.738843242	0.758297208
ENSP00000356162	0.764597078	0.737455825	0.773745298	0.758282955
ENSP00000323811	0.748196959	0.775102854	0.752060095	0.758269153
ENSP00000354972	0.762651622	0.754887283	0.757241547	0.758246242
ENSP00000385905	0.731321176	0.768152614	0.776594003	0.758171758
ENSP00000356070	0.733451207	0.758533736	0.78422308	0.758169751
ENSP00000329584	0.75880901	0.754275858	0.761438827	0.758163007
ENSP00000344829	0.782065392	0.776201884	0.719439089	0.75815743
ENSP00000382058	0.736781895	0.754582107	0.784457723	0.758100963
ENSP00000470584	0.742053409	0.752362251	0.780923585	0.758093812
ENSP00000339467	0.718797028	0.755576273	0.804647128	0.758056771
ENSP00000385036	0.743978123	0.767246028	0.763269285	0.758027122
ENSP00000384264	0.696635664	0.774626712	0.812133094	0.758008315
ENSP00000307552	0.766986032	0.730812232	0.777848283	0.758007786
ENSP00000337146	0.747125308	0.761551837	0.76553299	0.757987053
ENSP00000455897	0.740686814	0.768357694	0.765496174	0.757974322
ENSP00000346508	0.751298388	0.742202679	0.781454941	0.757952005
ENSP00000262648	0.742794315	0.758010666	0.773665528	0.757947347
ENSP00000307305	0.748832941	0.725238085	0.803817828	0.75789502
ENSP00000291386	0.739956935	0.767246028	0.767139614	0.757894116
ENSP00000275764	0.774531563	0.73691076	0.763139248	0.757863549
ENSP00000305974	0.730104228	0.773374279	0.771719952	0.757861048
ENSP00000300873	0.745652517	0.752685527	0.77584815	0.75784457
ENSP00000296522	0.769386192	0.760334194	0.744089981	0.757791611
ENSP00000219334	0.753050486	0.761154552	0.759193162	0.757783635
ENSP00000215855	0.793146451	0.698140879	0.789992968	0.757765025
ENSP00000327724	0.801037749	0.736138185	0.739410281	0.757719199
ENSP00000384763	0.760827502	0.771096706	0.74176542	0.757700572
ENSP00000346032	0.758688331	0.75439175	0.759884894	0.757647636
ENSP00000252486	0.704573969	0.767246028	0.808427294	0.757646566
ENSP00000364683	0.739068786	0.739465992	0.797228853	0.757628135
ENSP00000357106	0.773480495	0.756054997	0.743916909	0.757623841
ENSP00000357097	0.814439376	0.710107009	0.755428572	0.757608507
ENSP00000362170	0.701168795	0.755776922	0.825942675	0.757562436
ENSP00000270570	0.758929729	0.747156819	0.766795019	0.757541008
ENSP00000298139	0.722509603	0.75588884	0.797778447	0.757481773
ENSP00000221804	0.745652517	0.757166862	0.770005524	0.757477806
ENSP00000434412	0.743461589	0.759030402	0.770377835	0.757462132
ENSP00000347823	0.719465256	0.740664522	0.819264094	0.757448037
ENSP00000296333	0.71444579	0.758223732	0.804975629	0.757416645
ENSP00000317842	0.735328774	0.787910024	0.750824789	0.757387366
ENSP00000274979	0.74752599	0.777111093	0.748172839	0.757355248
ENSP00000481592	0.744847099	0.747446597	0.780728976	0.757327167
ENSP00000338783	0.723020951	0.759470185	0.792696893	0.757325342
ENSP00000474861	0.745652517	0.758309702	0.768349369	0.757323136
ENSP00000307423	0.780417204	0.775102854	0.719108025	0.757168699
ENSP00000379287	0.775029083	0.715788802	0.78443404	0.757166823
ENSP00000386043	0.70283711	0.769689957	0.806229234	0.757122394
ENSP00000296027	0.742726346	0.736335695	0.794957777	0.757117744
ENSP00000352463	0.763489823	0.727822125	0.782038033	0.757107838
ENSP00000014930	0.72691226	0.753889044	0.793384751	0.757086423
ENSP00000219599	0.74418656	0.736971517	0.792423487	0.75707771
ENSP00000284523	0.767206629	0.767956058	0.736825585	0.757047938
ENSP00000381282	0.72550257	0.753017426	0.795740088	0.756995178
ENSP00000260970	0.708461523	0.775102854	0.792716483	0.756974445
ENSP00000362578	0.757961194	0.747810662	0.765224238	0.756931194
ENSP00000370200	0.765184522	0.757321616	0.748220007	0.756845177
ENSP00000263253	0.751147846	0.751648506	0.767861406	0.756806859
ENSP00000325638	0.709834476	0.752069573	0.815874656	0.756788044
ENSP00000261369	0.720016301	0.765163143	0.78838553	0.75677632
ENSP00000485216	0.745652517	0.783982555	0.741832495	0.756685496
ENSP00000447000	0.794014513	0.722217023	0.757171909	0.756667715
ENSP00000407613	0.799944063	0.760233561	0.714606643	0.756650217
ENSP00000274629	0.733426968	0.766032338	0.771578908	0.75663304
ENSP00000420176	0.736777345	0.748869638	0.785948515	0.756628822
ENSP00000378400	0.753249764	0.775410593	0.741930246	0.756609774
ENSP00000402084	0.715934952	0.778792322	0.778615475	0.756592699
ENSP00000354623	0.701704899	0.755178491	0.822431167	0.756582651
ENSP00000294728	0.772828678	0.775102854	0.724027216	0.756570293
ENSP00000362841	0.724158863	0.743988673	0.806258778	0.756560224
ENSP00000367440	0.762741466	0.760279775	0.746818006	0.756547957
ENSP00000352035	0.722741485	0.775102854	0.774190724	0.75653584
ENSP00000401853	0.768973807	0.766192635	0.735355854	0.75652979
ENSP00000346484	0.730208258	0.757856747	0.783357759	0.756517617
ENSP00000440864	0.771242321	0.775136093	0.725248734	0.756516888
ENSP00000370408	0.697968344	0.762154837	0.819086353	0.756492297
ENSP00000332973	0.732653995	0.768677731	0.769240518	0.756464062
ENSP00000356399	0.710834304	0.778470377	0.784500202	0.756417267
ENSP00000368477	0.733330091	0.740504543	0.79862994	0.756388191
ENSP00000417480	0.777325888	0.763702075	0.729679068	0.756365121
ENSP00000387683	0.720375756	0.775051216	0.77630643	0.756324219
ENSP00000215659	0.733192603	0.749685585	0.788037856	0.756283735
ENSP00000300226	0.777105053	0.763542155	0.729781628	0.756279845
ENSP00000262053	0.76767536	0.757392824	0.744108359	0.756268887
ENSP00000315006	0.813716292	0.761199156	0.701971253	0.756199711
ENSP00000467176	0.769477745	0.723663231	0.77771012	0.756188052
ENSP00000168216	0.774400731	0.747541706	0.747215211	0.756173853
ENSP00000305442	0.734713256	0.744001289	0.792210182	0.756153163
ENSP00000357754	0.736720244	0.722005765	0.816285729	0.756151469
ENSP00000263317	0.758315126	0.758681953	0.751479566	0.756144329
ENSP00000366061	0.78075405	0.726683915	0.76297758	0.756128095
ENSP00000354982	0.706679106	0.767867764	0.799859921	0.756125389
ENSP00000283550	0.765290141	0.722943683	0.782608032	0.756104328
ENSP00000225525	0.731645803	0.740982254	0.799015363	0.756070881
ENSP00000353114	0.713359574	0.775102854	0.78373456	0.756065316
ENSP00000387710	0.732394914	0.773223718	0.763800402	0.756064978
ENSP00000244869	0.764364322	0.755282323	0.748643617	0.756041924
ENSP00000464932	0.730091969	0.746306777	0.794643879	0.756039364
ENSP00000264938	0.775316079	0.756522914	0.737199446	0.756025793
ENSP00000366482	0.7591301	0.745155235	0.76404353	0.756024484
ENSP00000357047	0.783480406	0.740033766	0.745988727	0.756020069
ENSP00000386717	0.742748737	0.741057595	0.78589803	0.756009747
ENSP00000333813	0.798687299	0.756336808	0.717336535	0.755998361
ENSP00000332296	0.760776381	0.725653887	0.783838272	0.755993608
ENSP00000458585	0.746062438	0.759247104	0.762856642	0.7559861
ENSP00000449089	0.697901507	0.762595773	0.816853046	0.755974456
ENSP00000296946	0.782940288	0.762381832	0.724808613	0.755936016
ENSP00000251810	0.754538576	0.7324271	0.782476823	0.755928367
ENSP00000260227	0.738932033	0.775759141	0.75392884	0.755905614
ENSP00000339804	0.745652517	0.754345218	0.768011709	0.755891468
ENSP00000439689	0.729893208	0.754791399	0.784979304	0.755886134
ENSP00000427120	0.754247149	0.754077494	0.759268522	0.755856734
ENSP00000181383	0.741982977	0.761229157	0.764752467	0.755854598
ENSP00000356065	0.739689489	0.753840168	0.774790446	0.755832887
ENSP00000264634	0.71351556	0.75710841	0.802042663	0.755830779
ENSP00000357714	0.73847882	0.740914265	0.790292879	0.755825053
ENSP00000229135	0.803051333	0.715111057	0.754331211	0.755798445
ENSP00000345873	0.737239639	0.75726219	0.773703833	0.755773758
ENSP00000372410	0.792740762	0.698698302	0.783217947	0.755769707
ENSP00000274217	0.752073189	0.764779647	0.750491103	0.755727501
ENSP00000371643	0.745652517	0.740166187	0.782699585	0.755708511
ENSP00000384625	0.75221924	0.781642278	0.734677871	0.755686915
ENSP00000335006	0.745095114	0.761605402	0.760538101	0.755670372
ENSP00000313398	0.755253375	0.729034364	0.784690261	0.755643789
ENSP00000248114	0.740472098	0.761226515	0.765715023	0.755643124
ENSP00000300738	0.768390675	0.728725135	0.771276037	0.755623066
ENSP00000344819	0.756365776	0.76551648	0.745223602	0.755610715
ENSP00000369497	0.706792017	0.771956007	0.793581227	0.755598145
ENSP00000276659	0.740207156	0.773557047	0.753660798	0.755561023
ENSP00000451040	0.786293904	0.774549345	0.710362434	0.755554363
ENSP00000411816	0.774685482	0.760751704	0.732449691	0.755550033
ENSP00000361596	0.755926569	0.758095145	0.752642592	0.755548114
ENSP00000436049	0.774677654	0.752381146	0.740357637	0.755539685
ENSP00000265594	0.738558392	0.750735601	0.778362393	0.755522003
ENSP00000427552	0.690410793	0.78103888	0.805132409	0.755517018
ENSP00000257572	0.739720404	0.758455197	0.768872917	0.755489268
ENSP00000334246	0.720018009	0.768362304	0.780813793	0.755469867
ENSP00000378733	0.746372044	0.751331766	0.768992623	0.75544165
ENSP00000384851	0.753399173	0.747433444	0.765696843	0.75543359
ENSP00000445043	0.744180659	0.743039131	0.78023986	0.755431358
ENSP00000296411	0.80094103	0.75463591	0.715508739	0.755423814
ENSP00000362690	0.751662314	0.775102854	0.740326544	0.755421795
ENSP00000270233	0.721046468	0.756002804	0.792365352	0.75535097
ENSP00000385739	0.765199939	0.728468696	0.773931364	0.755345046
ENSP00000372023	0.728843172	0.742995818	0.79745084	0.755299243
ENSP00000321584	0.723161956	0.749712686	0.796617746	0.755293165
ENSP00000475216	0.713129799	0.752818346	0.805513879	0.755276645
ENSP00000326309	0.734097183	0.759418249	0.773253381	0.755239085
ENSP00000365411	0.740995745	0.742064655	0.784225762	0.755235691
ENSP00000327694	0.716051022	0.752471884	0.801918387	0.755189754
ENSP00000233468	0.721400579	0.752758801	0.794956048	0.75517857
ENSP00000006275	0.743967175	0.759686708	0.761974176	0.75512392
ENSP00000361845	0.737253189	0.751461506	0.777733723	0.755113364
ENSP00000274255	0.730797589	0.727970044	0.812382261	0.755097197
ENSP00000347379	0.768370748	0.78521349	0.715105315	0.755022887
ENSP00000284818	0.771530052	0.761684219	0.732881347	0.755005085
ENSP00000365492	0.71819212	0.740403096	0.812668383	0.754999048
ENSP00000421491	0.782841384	0.767246028	0.717983087	0.754992134
ENSP00000253024	0.749609292	0.746058325	0.769719481	0.75498656
ENSP00000420315	0.753355483	0.746530374	0.765304844	0.754984089
ENSP00000265350	0.757668575	0.754355371	0.752816002	0.754941225
ENSP00000290401	0.741125266	0.748746395	0.7757411	0.754915417
ENSP00000356213	0.778777281	0.749709745	0.737406135	0.754903379
ENSP00000347032	0.738766491	0.747635484	0.779416124	0.754874681
ENSP00000441235	0.725240469	0.77510043	0.766181429	0.754872268
ENSP00000300651	0.732044439	0.730911394	0.806357662	0.754842948
ENSP00000411593	0.716558238	0.767246028	0.784021556	0.754831297
ENSP00000325414	0.717991511	0.749140203	0.80198129	0.754802502
ENSP00000373918	0.724100788	0.775054773	0.767258724	0.754793707
ENSP00000262659	0.733393987	0.735384127	0.799174468	0.754783753
ENSP00000357906	0.781858742	0.760617356	0.724107186	0.75476712
ENSP00000285379	0.808693926	0.762059848	0.701290329	0.754766801
ENSP00000367433	0.765208344	0.732303639	0.767836134	0.754764712
ENSP00000262554	0.779133022	0.713794351	0.77498877	0.754758204
ENSP00000403701	0.729097327	0.770255009	0.766307652	0.754756998
ENSP00000363976	0.760773321	0.762426396	0.741401215	0.754745204
ENSP00000310244	0.764094452	0.769688586	0.731539329	0.754727238
ENSP00000431418	0.730200569	0.75856334	0.776633779	0.754645524
ENSP00000379895	0.741444608	0.772249778	0.750779688	0.754605945
ENSP00000285238	0.765037	0.727938771	0.772359331	0.754602627
ENSP00000419126	0.716132899	0.749760846	0.802861015	0.754585411
ENSP00000306490	0.766170144	0.745724122	0.752115726	0.754573807
ENSP00000328729	0.725978136	0.762190024	0.777427117	0.754573671
ENSP00000361616	0.735174596	0.756849448	0.772491038	0.754526928
ENSP00000419085	0.714944402	0.761147122	0.791341722	0.754490503
ENSP00000267935	0.72801137	0.75582093	0.781442285	0.754459863
ENSP00000304364	0.767297765	0.764326851	0.732717971	0.754451756
ENSP00000246515	0.746738613	0.754751503	0.761966685	0.754434299
ENSP00000292614	0.7647084	0.761949937	0.737246156	0.754430533
ENSP00000377396	0.676642557	0.789831638	0.811195572	0.754389391
ENSP00000324248	0.759793162	0.739691456	0.764106035	0.754378869
ENSP00000340896	0.763927201	0.735488792	0.764346461	0.754342654
ENSP00000332812	0.781727433	0.731555661	0.751402179	0.754334887
ENSP00000251527	0.70818615	0.761312306	0.798970163	0.754301271
ENSP00000363832	0.723208288	0.744078139	0.799481789	0.754245911
ENSP00000319597	0.711528838	0.747850835	0.809780002	0.754243986
ENSP00000261374	0.809749524	0.753426075	0.706550837	0.754233827
ENSP00000254090	0.761857649	0.757962227	0.74312673	0.754228655
ENSP00000256857	0.755609989	0.76153324	0.745702942	0.754225369
ENSP00000293362	0.752044479	0.742405335	0.768622835	0.754202817
ENSP00000393719	0.747701248	0.761272132	0.753744503	0.754198474
ENSP00000263925	0.771294316	0.704100132	0.793030024	0.754193167
ENSP00000265734	0.711286704	0.773694217	0.7816058	0.754181852
ENSP00000356652	0.763714989	0.724581321	0.776182612	0.754175693
ENSP00000282499	0.736186504	0.762318095	0.764655729	0.754163382
ENSP00000346027	0.745652517	0.730395436	0.788806717	0.7541542
ENSP00000290949	0.761434078	0.726560652	0.776156346	0.754136604
ENSP00000376303	0.753513853	0.736667871	0.773034136	0.754113047
ENSP00000237380	0.745652517	0.744355023	0.772951861	0.754092111
ENSP00000316476	0.769494494	0.779438774	0.716452082	0.754091773
ENSP00000361170	0.748919666	0.732851923	0.782158097	0.754090425
ENSP00000372112	0.733118773	0.747310062	0.783599238	0.754085131
ENSP00000389745	0.75523903	0.756308198	0.750466585	0.753996033
ENSP00000394560	0.744087716	0.767246028	0.750973443	0.753978087
ENSP00000311196	0.741065303	0.751305799	0.77005442	0.753951799
ENSP00000377381	0.745652517	0.755823612	0.760527134	0.753949802
ENSP00000328069	0.765251855	0.749304096	0.747525811	0.753943611
ENSP00000429690	0.754430691	0.75780338	0.749615868	0.753934994
ENSP00000379869	0.747551203	0.760959665	0.75331076	0.753900584
ENSP00000266671	0.761910856	0.761736135	0.738362193	0.753839129
ENSP00000222256	0.714261313	0.761760314	0.789348523	0.753832442
ENSP00000316114	0.752375901	0.755674462	0.753401518	0.753814775
ENSP00000265896	0.713745495	0.77097861	0.780165394	0.753789305
ENSP00000340507	0.763706505	0.749135653	0.74868538	0.753778352
ENSP00000416255	0.728615324	0.767633259	0.766399622	0.753773758
ENSP00000339186	0.714701692	0.756051898	0.794727643	0.753742635
ENSP00000308258	0.739335179	0.767133355	0.755273024	0.753741319
ENSP00000345708	0.784918547	0.656615655	0.845141888	0.753728741
ENSP00000358142	0.747402708	0.727505942	0.788652857	0.753672076
ENSP00000296871	0.768183152	0.759692093	0.733930131	0.75365084
ENSP00000357787	0.751831492	0.754569789	0.754550795	0.753648493
ENSP00000334382	0.768404424	0.746508777	0.746444106	0.753645375
ENSP00000319664	0.734778762	0.720676382	0.811567485	0.753632006
ENSP00000332963	0.70291851	0.779054602	0.784593562	0.753618812
ENSP00000221700	0.739139756	0.772991697	0.749417702	0.753585483
ENSP00000340944	0.764014721	0.749443909	0.747510215	0.753584739
ENSP00000304822	0.7854744	0.696846406	0.78553774	0.75354813
ENSP00000357283	0.739930352	0.731582205	0.791623096	0.75346474
ENSP00000370303	0.77125297	0.739628295	0.750189622	0.753462493
ENSP00000297436	0.735927761	0.739595334	0.786951542	0.753457232
ENSP00000339479	0.754218678	0.725555162	0.782642802	0.75341817
ENSP00000252015	0.717500051	0.741194725	0.807119151	0.753413777
ENSP00000345772	0.730113328	0.719915013	0.817485253	0.75339652
ENSP00000330237	0.741945267	0.734973888	0.785096327	0.753365676
ENSP00000385494	0.722572088	0.770322382	0.769098361	0.753328477
ENSP00000243349	0.744617621	0.755332053	0.760079503	0.753287334
ENSP00000251849	0.719778736	0.759447257	0.783220172	0.753230764
ENSP00000359675	0.743650993	0.744454503	0.772281249	0.753229981
ENSP00000249075	0.760559022	0.729169647	0.771223207	0.753222513
ENSP00000226021	0.79492416	0.657669803	0.830293894	0.753221089
ENSP00000365362	0.714986881	0.773090561	0.774594188	0.753175545
ENSP00000310208	0.756406347	0.736412048	0.767311315	0.753157965
ENSP00000278980	0.717399021	0.749674241	0.796563188	0.753157557
ENSP00000006015	0.792307119	0.7055342	0.767014503	0.753152152
ENSP00000226460	0.72586598	0.768162171	0.766962866	0.753141103
ENSP00000285393	0.752321978	0.725394984	0.78381896	0.753091021
ENSP00000307297	0.757683814	0.736916383	0.765221179	0.753082077
ENSP00000229379	0.745652517	0.74999392	0.763775686	0.753061887
ENSP00000252593	0.739340762	0.75047032	0.769955635	0.753044152
ENSP00000484945	0.705474277	0.766540031	0.792197108	0.75294372
ENSP00000477455	0.753111323	0.746905228	0.758833567	0.752918516
ENSP00000252818	0.762385805	0.74093924	0.755654653	0.752886184
ENSP00000370744	0.780705651	0.719962577	0.760548691	0.752880941
ENSP00000224950	0.786338051	0.785374026	0.694586953	0.752879593
ENSP00000307259	0.787207524	0.737664183	0.735964219	0.752878786
ENSP00000327875	0.742784818	0.724775434	0.794462363	0.752873057
ENSP00000256010	0.775282005	0.739932438	0.744375169	0.752872856
ENSP00000221466	0.781421105	0.761295597	0.718580047	0.752841345
ENSP00000339730	0.747724076	0.76350685	0.747334202	0.752780184
ENSP00000337168	0.721163571	0.768446366	0.770838181	0.752773197
ENSP00000301788	0.74819233	0.745786349	0.764536897	0.752747024
ENSP00000399457	0.721619666	0.782239894	0.756848415	0.752743695
ENSP00000299022	0.792484144	0.740786692	0.727873007	0.752702732
ENSP00000317272	0.716891766	0.734145741	0.813915074	0.752697011
ENSP00000366976	0.745652517	0.752065063	0.760448774	0.752673418
ENSP00000428994	0.756531239	0.752483984	0.749027809	0.752668522
ENSP00000225983	0.760764917	0.726843337	0.771834513	0.752654364
ENSP00000433528	0.706018209	0.734563708	0.827644865	0.75263534
ENSP00000360247	0.73005267	0.765061021	0.763632377	0.752562454
ENSP00000334854	0.686143756	0.768575549	0.814404488	0.752554948
ENSP00000333041	0.764033536	0.739232421	0.754699488	0.752515602
ENSP00000378105	0.751187205	0.76342682	0.743195772	0.752511543
ENSP00000380904	0.745652517	0.751935979	0.759992361	0.75248123
ENSP00000308472	0.74107333	0.742449323	0.774678747	0.752418071
ENSP00000369373	0.73277088	0.754798849	0.770618757	0.752408108
ENSP00000292823	0.761195461	0.721744398	0.776409109	0.752400941
ENSP00000295727	0.745652517	0.740360975	0.771869838	0.752378465
ENSP00000264025	0.765648802	0.75669984	0.735319396	0.7523392
ENSP00000444210	0.740461886	0.73300604	0.785469512	0.752279872
ENSP00000334216	0.733955165	0.742107491	0.782396972	0.752234459
ENSP00000262193	0.731331786	0.763218065	0.763061285	0.752234006
ENSP00000339820	0.73894155	0.721749147	0.80025051	0.752177809
ENSP00000341779	0.766665518	0.763125261	0.727957626	0.752170581
ENSP00000352540	0.773077508	0.744347453	0.739900271	0.752158041
ENSP00000451406	0.763923784	0.711949209	0.784345229	0.752148422
ENSP00000222725	0.747717758	0.773796101	0.735920608	0.752148253
ENSP00000297258	0.745652517	0.763182044	0.747684797	0.752092205
ENSP00000355050	0.759702305	0.70960772	0.791508555	0.752078631
ENSP00000233156	0.761617939	0.731698195	0.763776441	0.752075422
ENSP00000345029	0.69664069	0.764671346	0.802691996	0.75206452
ENSP00000362550	0.737114112	0.718611638	0.805717925	0.752003445
ENSP00000440045	0.726106147	0.740369141	0.792633812	0.751973305
ENSP00000376142	0.718005876	0.751400669	0.789851725	0.751944798
ENSP00000382341	0.76945138	0.729120314	0.758383314	0.751929179
ENSP00000378089	0.734711508	0.745538433	0.776698728	0.751900161
ENSP00000389998	0.729980985	0.73842303	0.790014267	0.751891777
ENSP00000308334	0.695110341	0.777020971	0.7908928	0.751883292
ENSP00000443432	0.745572984	0.768777172	0.741843065	0.751877561
ENSP00000296456	0.761191269	0.718031426	0.779025435	0.75186423
ENSP00000309767	0.771121919	0.755190055	0.730357329	0.751846803
ENSP00000384331	0.745652517	0.722684681	0.790280223	0.751840027
ENSP00000262160	0.711407622	0.745507518	0.804143627	0.751768362
ENSP00000317985	0.714738965	0.729097128	0.819703102	0.751761854
ENSP00000478570	0.859931688	0.741180619	0.676324268	0.751754868
ENSP00000221130	0.75832806	0.746343652	0.750686328	0.751753437
ENSP00000295006	0.698537489	0.75685815	0.807801485	0.751739931
ENSP00000359339	0.7514262	0.727105677	0.778380712	0.751722016
ENSP00000242208	0.748967489	0.717027247	0.792994062	0.751717285
ENSP00000268896	0.741616805	0.73136429	0.784221868	0.751717248
ENSP00000329735	0.745652517	0.756776392	0.7527981	0.751714103
ENSP00000466639	0.733798166	0.739398102	0.783821623	0.751686704
ENSP00000053243	0.734092355	0.771992962	0.749642809	0.751588923
ENSP00000457492	0.76094981	0.743597209	0.750365376	0.751569786
ENSP00000362085	0.728198826	0.759289742	0.768392801	0.751561495
ENSP00000264265	0.74622941	0.727766772	0.782731911	0.751556908
ENSP00000296597	0.743549883	0.730179071	0.782814364	0.751527703
ENSP00000360437	0.720917821	0.760501007	0.775281151	0.751522216
ENSP00000367343	0.74123168	0.742651403	0.771407187	0.75150962
ENSP00000313950	0.690489431	0.769201199	0.804040353	0.751499855
ENSP00000473686	0.745652517	0.721736471	0.790199538	0.751473325
ENSP00000461930	0.743633886	0.75660181	0.754304787	0.751470816
ENSP00000370842	0.756988227	0.747678399	0.749723593	0.751442234
ENSP00000296474	0.735374868	0.745147208	0.77489992	0.751435883
ENSP00000244007	0.740611434	0.726420621	0.79015398	0.751423061
ENSP00000376943	0.74305743	0.749785344	0.761619767	0.751409422
ENSP00000300961	0.741607666	0.739762525	0.773817281	0.751408559
ENSP00000355011	0.777523398	0.691670338	0.793226143	0.751392909
ENSP00000301908	0.717835824	0.75763013	0.781489531	0.751392116
ENSP00000293549	0.784006596	0.774108827	0.701578915	0.751378044
ENSP00000426809	0.672206302	0.78794837	0.809095482	0.751370256
ENSP00000347810	0.74607565	0.749509255	0.758622229	0.751365205
ENSP00000334681	0.74607565	0.749509255	0.758622229	0.751365205
ENSP00000274026	0.780685782	0.699123263	0.780257603	0.751330602
ENSP00000482442	0.740700543	0.75289464	0.76066347	0.751329446
ENSP00000294117	0.756024996	0.712675134	0.789126694	0.751296908
ENSP00000381740	0.726228853	0.779915969	0.749634326	0.75128666
ENSP00000221972	0.776694	0.757459044	0.721703708	0.751254237
ENSP00000471896	0.776513616	0.74361364	0.734707495	0.751187312
ENSP00000322316	0.74792256	0.759800037	0.74589934	0.751157523
ENSP00000199764	0.789282123	0.698021968	0.772604068	0.751142154
ENSP00000222399	0.775243163	0.702127755	0.781363646	0.751131595
ENSP00000261434	0.759563665	0.740554949	0.753447692	0.751104842
ENSP00000440428	0.732608457	0.765383899	0.755973995	0.751067207
ENSP00000265723	0.685695012	0.769465566	0.808796446	0.751054729
ENSP00000386923	0.711689293	0.76628536	0.778638323	0.751051895
ENSP00000255764	0.737856189	0.745891054	0.770153383	0.751051724
ENSP00000334051	0.749408384	0.703433077	0.807438056	0.751038241
ENSP00000355325	0.721876005	0.775102854	0.758086681	0.751024927
ENSP00000226524	0.748636862	0.761021932	0.743541141	0.750995224
ENSP00000330730	0.727894545	0.723987699	0.80667307	0.750990575
ENSP00000344609	0.739840925	0.747658014	0.765939991	0.750988089
ENSP00000359939	0.745652517	0.738141596	0.769859672	0.750976476
ENSP00000322730	0.714555581	0.768358847	0.772832394	0.750959707
ENSP00000365435	0.747146229	0.749681751	0.756050467	0.750940843
ENSP00000302967	0.733584861	0.773240348	0.747069617	0.750940347
ENSP00000290349	0.747358243	0.753053427	0.75240316	0.750929629
ENSP00000378699	0.711039742	0.775102854	0.770096302	0.750923373
ENSP00000029410	0.794770161	0.700413903	0.763820032	0.750908309
ENSP00000280097	0.746823251	0.769366145	0.737253428	0.750908251
ENSP00000159060	0.767758866	0.714867353	0.772837142	0.750884754
ENSP00000272645	0.734050552	0.763837556	0.755372862	0.750876198
ENSP00000468411	0.72353818	0.736362974	0.79663682	0.750863467
ENSP00000430886	0.779892782	0.738702635	0.73558263	0.750859958
ENSP00000334538	0.752849857	0.696165383	0.812548717	0.750859392
ENSP00000383558	0.77381291	0.7336544	0.746052841	0.750801618
ENSP00000274793	0.740201751	0.739679416	0.773491383	0.750795977
ENSP00000329668	0.720185935	0.755665123	0.778865596	0.750790886
ENSP00000341938	0.786463936	0.755921563	0.713552733	0.750780659
ENSP00000245919	0.745652517	0.745058974	0.761837502	0.750769771
ENSP00000262768	0.713323951	0.7711761	0.770794491	0.750756208
ENSP00000371595	0.735402306	0.764866392	0.752402167	0.750695471
ENSP00000358723	0.746316135	0.731922428	0.775105894	0.750689497
ENSP00000442291	0.712839087	0.761992335	0.780491332	0.750669125
ENSP00000248564	0.721707722	0.732712388	0.802487075	0.750652984
ENSP00000222823	0.725754778	0.728221973	0.802929898	0.750652639
ENSP00000379601	0.719744325	0.747536739	0.787678858	0.750626381
ENSP00000481351	0.773288925	0.696510891	0.78878806	0.750624312
ENSP00000311121	0.75970614	0.713156064	0.782126606	0.750547631
ENSP00000367817	0.75448366	0.718605419	0.781102697	0.750518719
ENSP00000302552	0.753730337	0.769724866	0.729213178	0.750517659
ENSP00000176195	0.783623974	0.740496993	0.729495486	0.750492127
ENSP00000358071	0.738295674	0.76943781	0.744394779	0.750470115
ENSP00000371451	0.697397172	0.742593487	0.821702719	0.750465273
ENSP00000362948	0.783941507	0.741542419	0.728115439	0.750458814
ENSP00000368880	0.785548945	0.768550456	0.702529987	0.750455398
ENSP00000420321	0.74107188	0.721697728	0.792004466	0.750443218
ENSP00000481842	0.771856725	0.71954155	0.761927485	0.750410494
ENSP00000390020	0.729596953	0.757003625	0.765493135	0.750381787
ENSP00000369581	0.727335592	0.750542104	0.774763087	0.750381083
ENSP00000325508	0.745652517	0.751632055	0.753904661	0.750380232
ENSP00000445675	0.753095945	0.739521742	0.758688867	0.750348779
ENSP00000260803	0.7859507	0.733086228	0.734293421	0.750320038
ENSP00000252602	0.745652517	0.731429875	0.775147935	0.750306004
ENSP00000367756	0.72037975	0.763883909	0.768525084	0.75029076
ENSP00000480322	0.729322493	0.763804396	0.758471648	0.750222794
ENSP00000357153	0.71196121	0.775102854	0.76653566	0.750132584
ENSP00000353224	0.725725253	0.73155878	0.796963036	0.750067613
ENSP00000332679	0.68734626	0.767245869	0.805506945	0.750058471
ENSP00000250457	0.748494486	0.754091561	0.747571409	0.750041448
ENSP00000480221	0.768845757	0.720898032	0.762162248	0.750025066
ENSP00000382791	0.739477913	0.751829386	0.758893569	0.749980824
ENSP00000377471	0.759113292	0.745426575	0.74547408	0.749949671
ENSP00000378845	0.716405571	0.750889957	0.785740336	0.749944595
ENSP00000229758	0.741710206	0.726454635	0.783863087	0.749903095
ENSP00000301633	0.712669889	0.749458452	0.791735848	0.749902794
ENSP00000237889	0.765586098	0.691345493	0.801333666	0.749894411
ENSP00000349679	0.739441872	0.750768622	0.75974836	0.749894092
ENSP00000426638	0.707989097	0.753352384	0.793184797	0.749889121
ENSP00000225655	0.745855709	0.726800203	0.778779825	0.749869557
ENSP00000378307	0.726860782	0.744729877	0.779918949	0.749862675
ENSP00000269202	0.744764249	0.742456237	0.762637536	0.749845082
ENSP00000355657	0.738075634	0.756762544	0.754896323	0.749816599
ENSP00000233838	0.705936054	0.761922816	0.786192815	0.749816219
ENSP00000451112	0.757290463	0.690927466	0.810914139	0.749811911
ENSP00000342570	0.740575373	0.742299974	0.767123759	0.749805736
ENSP00000371835	0.764120042	0.698647877	0.792995532	0.749799006
ENSP00000320532	0.746871392	0.764412006	0.738339345	0.749718026
ENSP00000215832	0.762088339	0.724994004	0.7631917	0.74966408
ENSP00000234091	0.745652517	0.740350823	0.763363004	0.74966059
ENSP00000296135	0.747290969	0.712031007	0.794114232	0.749650524
ENSP00000296777	0.720515748	0.749736806	0.780981541	0.749599693
ENSP00000299705	0.8112456	0.763431549	0.685023765	0.749559479
ENSP00000250237	0.815404018	0.762723764	0.682649732	0.749558387
ENSP00000361310	0.772307336	0.774938345	0.705631157	0.749546986
ENSP00000345341	0.751981378	0.736601194	0.760427177	0.749539557
ENSP00000451594	0.72571063	0.742449681	0.782700698	0.749535306
ENSP00000360025	0.799085597	0.67588075	0.786150853	0.749437579
ENSP00000251768	0.739421169	0.74622937	0.763017813	0.749425725
ENSP00000385477	0.71675086	0.766063233	0.767711679	0.749413108
ENSP00000358983	0.711254994	0.75457265	0.786200205	0.74940804
ENSP00000418009	0.734152198	0.759846965	0.75469627	0.749399316
ENSP00000254627	0.754053394	0.736735423	0.757716993	0.749389366
ENSP00000390407	0.736566961	0.759279291	0.752678196	0.749386013
ENSP00000366109	0.768899242	0.74149847	0.73848931	0.749382375
ENSP00000243457	0.745055	0.768873036	0.735013286	0.7493804
ENSP00000353770	0.736404101	0.757684946	0.754368544	0.74936831
ENSP00000282018	0.762741327	0.747479002	0.738166213	0.74932577
ENSP00000294725	0.739766598	0.767246028	0.741486013	0.749291225
ENSP00000367739	0.74595197	0.733612696	0.769156595	0.749286055
ENSP00000267082	0.751169364	0.765063922	0.732249538	0.749252116
ENSP00000380157	0.739630719	0.761605382	0.746822715	0.749241795
ENSP00000254066	0.731623769	0.717659911	0.803949634	0.749232146
ENSP00000378577	0.68056341	0.759996831	0.820382893	0.749230395
ENSP00000371037	0.732599914	0.767246028	0.748643716	0.749229551
ENSP00000243298	0.738603393	0.741959234	0.767733852	0.749208788
ENSP00000369176	0.709350566	0.763009548	0.778872887	0.749204659
ENSP00000386135	0.717378855	0.71715643	0.822372079	0.749184495
ENSP00000323926	0.775009751	0.718274156	0.756505291	0.749175864
ENSP00000268712	0.763568203	0.684258103	0.810669065	0.749133528
ENSP00000352608	0.813319504	0.748317877	0.694990138	0.749114372
ENSP00000433933	0.757901947	0.734459301	0.755391737	0.74910217
ENSP00000360916	0.696577867	0.769827803	0.787247876	0.749095574
ENSP00000044462	0.71658965	0.750570178	0.783067127	0.749091916
ENSP00000318585	0.740059455	0.752274672	0.755095164	0.749085952
ENSP00000428340	0.753457824	0.749983708	0.743877153	0.749085257
ENSP00000286827	0.71434321	0.742610494	0.794620574	0.749072923
ENSP00000476145	0.734066844	0.711761117	0.807882945	0.749055702
ENSP00000356030	0.768301249	0.749352356	0.730467618	0.749055335
ENSP00000337128	0.759179195	0.704328537	0.788607776	0.749052162
ENSP00000380888	0.731455147	0.722380976	0.797645231	0.749037653
ENSP00000321826	0.741467357	0.752867619	0.752874255	0.749030968
ENSP00000454562	0.743987083	0.756657004	0.746501486	0.74900865
ENSP00000225609	0.760934552	0.763539771	0.723816375	0.748983477
ENSP00000389948	0.809488436	0.723015547	0.720948259	0.748968985
ENSP00000337825	0.745704313	0.737466037	0.764210661	0.748961104
ENSP00000333568	0.680095216	0.772245367	0.806174159	0.748926353
ENSP00000233826	0.742871304	0.753864666	0.750126282	0.74892621
ENSP00000459533	0.76525563	0.738376041	0.743664622	0.748919959
ENSP00000263694	0.746086518	0.749267201	0.751390954	0.748908542
ENSP00000262352	0.7782107	0.750017722	0.720583737	0.748864603
ENSP00000393316	0.777207553	0.690984805	0.786018352	0.748857553
ENSP00000321309	0.745652517	0.734178305	0.767478486	0.748850081
ENSP00000320936	0.755043526	0.73476094	0.757124503	0.748839192
ENSP00000331556	0.739264111	0.718588193	0.79235973	0.748808048
ENSP00000328347	0.766980012	0.725910743	0.754727821	0.74880645
ENSP00000308032	0.70276473	0.769233565	0.779045065	0.74877026
ENSP00000241261	0.728115499	0.743767718	0.775921404	0.748744993
ENSP00000356102	0.75727435	0.770027896	0.720578353	0.748698431
ENSP00000466880	0.731610378	0.751535217	0.763442596	0.74863121
ENSP00000463013	0.7159911	0.760258615	0.771992167	0.748623053
ENSP00000285930	0.743485014	0.766787748	0.73622793	0.74860873
ENSP00000446054	0.709373236	0.737463037	0.805033445	0.748525458
ENSP00000382805	0.75375098	0.703376134	0.793983281	0.748524489
ENSP00000235347	0.733814875	0.726675649	0.788012167	0.748524053
ENSP00000281623	0.75865072	0.720724761	0.767880996	0.748520365
ENSP00000322898	0.728582819	0.755832513	0.761927644	0.74849691
ENSP00000344907	0.734687527	0.756602168	0.754578729	0.748491004
ENSP00000389630	0.715003848	0.75200665	0.781410774	0.748483201
ENSP00000287647	0.775140802	0.750129898	0.722035408	0.748472317
ENSP00000262187	0.732935886	0.72739011	0.787971338	0.748458994
ENSP00000417222	0.722487648	0.758027335	0.766272505	0.748439669
ENSP00000313681	0.784692645	0.767246028	0.698914548	0.748402669
ENSP00000314214	0.71390756	0.747812172	0.787036459	0.748397507
ENSP00000261733	0.702572644	0.762889902	0.784657995	0.748393557
ENSP00000263431	0.703766127	0.753460328	0.793362339	0.748391969
ENSP00000303208	0.722180665	0.728555481	0.79911985	0.748381461
ENSP00000274766	0.737831533	0.72862949	0.780624072	0.748355689
ENSP00000303507	0.688883901	0.775882641	0.788360119	0.748328613
ENSP00000360991	0.710482995	0.768532733	0.769027909	0.748313134
ENSP00000364621	0.730352561	0.716958145	0.802981516	0.74825246
ENSP00000346148	0.747535328	0.725640853	0.77306962	0.748247944
ENSP00000364412	0.775775313	0.723905106	0.746838888	0.748240432
ENSP00000405514	0.738868932	0.758536537	0.747542818	0.748229672
ENSP00000257904	0.730970085	0.779615323	0.735939423	0.748216177
ENSP00000333534	0.712042034	0.766991675	0.768430909	0.748211819
ENSP00000265077	0.749442478	0.690969467	0.814304113	0.748202518
ENSP00000387498	0.723311802	0.775102854	0.7479798	0.748201419
ENSP00000369558	0.778008044	0.733176072	0.735090097	0.748196833
ENSP00000389103	0.732944449	0.738958498	0.773774485	0.748133022
ENSP00000405330	0.72708557	0.748085598	0.770400544	0.748106274
ENSP00000307272	0.696641068	0.754633645	0.800195018	0.7480735
ENSP00000358165	0.838407755	0.754172881	0.670348982	0.748045118
ENSP00000359693	0.745652517	0.73213472	0.767031173	0.747998343
ENSP00000259457	0.707916617	0.760075708	0.779673477	0.747972554
ENSP00000419485	0.727311353	0.767246028	0.750430723	0.747969653
ENSP00000285879	0.726360321	0.779880544	0.739586711	0.747927988
ENSP00000366488	0.725545208	0.745347003	0.77448374	0.747921987
ENSP00000419782	0.718785405	0.775692781	0.751339634	0.747875659
ENSP00000377385	0.751008511	0.767246028	0.726466854	0.747862792
ENSP00000355465	0.745681842	0.730981072	0.767825087	0.747857585
ENSP00000377470	0.733855903	0.753478487	0.756622652	0.747848809
ENSP00000306606	0.723743419	0.764281968	0.756780843	0.747848202
ENSP00000367727	0.716454566	0.758188347	0.771023909	0.747817859
ENSP00000431719	0.738891264	0.752134045	0.752537787	0.747800294
ENSP00000428056	0.699941238	0.774953167	0.773572524	0.747794839
ENSP00000306157	0.718757252	0.759360015	0.767057657	0.747780645
ENSP00000470082	0.725140174	0.753749967	0.765613397	0.747778005
ENSP00000387298	0.748773634	0.747861365	0.746598025	0.747743277
ENSP00000364766	0.739837627	0.749192417	0.754342477	0.747742503
ENSP00000364752	0.739837627	0.749192417	0.754342477	0.747742503
ENSP00000356563	0.768325567	0.757159869	0.719486157	0.747731114
ENSP00000481848	0.775840958	0.774943173	0.697933515	0.747730192
ENSP00000302079	0.754634678	0.757995546	0.731115798	0.747722091
ENSP00000433138	0.785283665	0.751942595	0.709736884	0.747703281
ENSP00000278243	0.740893384	0.730608046	0.77287064	0.747696645
ENSP00000247306	0.750450909	0.756297429	0.736431738	0.747633286
ENSP00000304945	0.736255685	0.74396493	0.763151129	0.747620766
ENSP00000360822	0.718049983	0.767246028	0.759470383	0.747620578
ENSP00000288167	0.73601824	0.73830241	0.769411306	0.747604771
ENSP00000418081	0.748916626	0.75848784	0.735677679	0.747576777
ENSP00000440638	0.794092774	0.757161756	0.697819829	0.74756013
ENSP00000330391	0.739584208	0.767246028	0.736599565	0.747558531
ENSP00000346635	0.698409577	0.746305068	0.805487037	0.747524924
ENSP00000417128	0.745652517	0.680804769	0.830670933	0.747420786
ENSP00000265512	0.720206141	0.757630527	0.76590691	0.747377149
ENSP00000365413	0.742737194	0.731458902	0.768891613	0.747370102
ENSP00000355900	0.72623841	0.74026974	0.777424137	0.747362487
ENSP00000287598	0.75563101	0.728113135	0.759060284	0.747341592
ENSP00000362361	0.716163417	0.73976922	0.789796233	0.747337304
ENSP00000244930	0.715097249	0.765487313	0.763640046	0.747330894
ENSP00000362057	0.707024058	0.730907043	0.811744452	0.7472991
ENSP00000408617	0.767001092	0.715395292	0.761696657	0.747297343
ENSP00000359910	0.754258176	0.718410273	0.771158059	0.747287481
ENSP00000290541	0.736448606	0.718547861	0.790499866	0.747275042
ENSP00000376609	0.71947521	0.73687772	0.788779934	0.747242684
ENSP00000056233	0.713063896	0.756505628	0.77486827	0.747233734
ENSP00000354560	0.732114434	0.762580971	0.747535646	0.747203276
ENSP00000362122	0.715888103	0.765219529	0.762467961	0.747158668
ENSP00000355751	0.720868786	0.775102854	0.747422338	0.74714255
ENSP00000248948	0.706171393	0.745105743	0.795336445	0.747103529
ENSP00000355759	0.757619381	0.741704345	0.742141048	0.74708211
ENSP00000443319	0.732337713	0.737525105	0.772628387	0.747075282
ENSP00000377424	0.710958242	0.731426636	0.805163165	0.747062592
ENSP00000334876	0.806833665	0.749986649	0.692972143	0.747043695
ENSP00000360635	0.795116464	0.761990249	0.691591561	0.74701748
ENSP00000368881	0.729902228	0.75287952	0.758832494	0.746994437
ENSP00000340684	0.746853729	0.775102854	0.720859051	0.746949576
ENSP00000407818	0.74110957	0.699199597	0.808380047	0.746904672
ENSP00000357123	0.718331178	0.757393102	0.766763667	0.746897258
ENSP00000378217	0.723729968	0.724123597	0.797482749	0.746889922
ENSP00000360290	0.755252441	0.704942246	0.784888566	0.746884979
ENSP00000303325	0.776660283	0.709017475	0.758100808	0.746816231
ENSP00000329915	0.703265091	0.75134933	0.790994048	0.746805583
ENSP00000471477	0.779205561	0.699107269	0.76719447	0.746787966
ENSP00000361894	0.753337204	0.723595063	0.76457115	0.746763159
ENSP00000424198	0.706018865	0.754921655	0.783487002	0.746755557
ENSP00000272348	0.7878835	0.759405553	0.698607624	0.746740236
ENSP00000412324	0.719502171	0.733085155	0.791410526	0.74673033
ENSP00000242819	0.702924947	0.765215437	0.776355565	0.746729678
ENSP00000433646	0.740046104	0.715442717	0.788282176	0.746717361
ENSP00000376432	0.676537633	0.750576993	0.828217347	0.746670734
ENSP00000264606	0.725440462	0.742095629	0.77406917	0.746661989
ENSP00000321266	0.738298019	0.749535024	0.752198954	0.746628493
ENSP00000433361	0.727443198	0.748470863	0.764849703	0.746606386
ENSP00000351671	0.833623449	0.69277966	0.727197905	0.746605884
ENSP00000263321	0.73539714	0.754325767	0.750342727	0.746599059
ENSP00000308193	0.707114697	0.754634579	0.781922758	0.746595317
ENSP00000246672	0.737077912	0.753169676	0.749718189	0.74659083
ENSP00000408025	0.739603241	0.775102854	0.726629814	0.746557581
ENSP00000345997	0.757204592	0.759997785	0.723462105	0.74651327
ENSP00000356820	0.729944487	0.747178654	0.763140599	0.74650826
ENSP00000354960	0.748379827	0.746315062	0.744679729	0.746455136
ENSP00000379845	0.746247689	0.787910024	0.709255656	0.746427052
ENSP00000295757	0.744661291	0.745382885	0.749189397	0.746405913
ENSP00000359392	0.730865359	0.756610155	0.752255062	0.746405677
ENSP00000362036	0.745652517	0.752624412	0.741015454	0.746400343
ENSP00000310129	0.746789575	0.764561415	0.72865204	0.74637971
ENSP00000216911	0.741847595	0.742284874	0.75512445	0.746368458
ENSP00000345837	0.745652517	0.727511962	0.766913136	0.746345939
ENSP00000216075	0.739438971	0.730712473	0.769948065	0.746325672
ENSP00000311368	0.759253204	0.757698874	0.723099371	0.746304861
ENSP00000335201	0.768342098	0.722612441	0.749363244	0.74629881
ENSP00000362608	0.705840965	0.779158791	0.757749915	0.746290603
ENSP00000231004	0.685293337	0.766259015	0.796401143	0.746283601
ENSP00000458018	0.76531889	0.723748406	0.750986199	0.746282974
ENSP00000449026	0.725357552	0.737229427	0.778191805	0.746251852
ENSP00000481321	0.751168092	0.728817503	0.759371459	0.746227053
ENSP00000080059	0.733753065	0.726117531	0.781114777	0.746219387
ENSP00000270458	0.721584181	0.751158992	0.767290731	0.746193902
ENSP00000436047	0.794953605	0.737755756	0.710713824	0.746188231
ENSP00000386165	0.743124465	0.752843916	0.742434899	0.746104287
ENSP00000363081	0.758339445	0.752422214	0.728172521	0.746080715
ENSP00000260408	0.686781307	0.778415302	0.781056563	0.746074552
ENSP00000321326	0.769364516	0.744783103	0.725331505	0.74605955
ENSP00000302768	0.713543653	0.752465785	0.774699251	0.74603788
ENSP00000327465	0.729824066	0.733566403	0.776365836	0.745999781
ENSP00000378517	0.698058685	0.761366526	0.783978462	0.745987072
ENSP00000216037	0.750312726	0.761526227	0.726735016	0.745907322
ENSP00000321656	0.756752412	0.75343736	0.728172461	0.745899872
ENSP00000358488	0.665758133	0.761936307	0.82812957	0.745891414
ENSP00000262746	0.745652517	0.727032562	0.765827298	0.745834719
ENSP00000410804	0.702495615	0.744610866	0.796212832	0.745818683
ENSP00000384537	0.748135944	0.715207557	0.776627183	0.745810393
ENSP00000291568	0.745652517	0.757347008	0.734761655	0.745806423
ENSP00000212355	0.703370353	0.767473797	0.77047344	0.745785293
ENSP00000320147	0.705430329	0.782155712	0.753852606	0.745784177
ENSP00000231656	0.703462442	0.745921055	0.793318768	0.74576929
ENSP00000323074	0.724130213	0.715064565	0.804310064	0.745759643
ENSP00000430774	0.739203751	0.723730524	0.776218673	0.745743019
ENSP00000252490	0.733360906	0.687496066	0.829974969	0.745713178
ENSP00000466775	0.733360906	0.687496066	0.829974969	0.745713178
ENSP00000353099	0.712491691	0.749542038	0.777973354	0.745700256
ENSP00000348888	0.726348281	0.709709009	0.808157921	0.745682477
ENSP00000358513	0.728057941	0.778752724	0.732203126	0.745644885
ENSP00000455607	0.746696432	0.757495403	0.733095189	0.745628439
ENSP00000234111	0.76357456	0.775102854	0.702376763	0.745616064
ENSP00000357206	0.71832029	0.729162335	0.793675502	0.745613159
ENSP00000234396	0.730103294	0.750609756	0.756604294	0.745598311
ENSP00000377411	0.75682344	0.738551915	0.74160401	0.745574712
ENSP00000263025	0.772319297	0.711842557	0.75516808	0.745561153
ENSP00000198767	0.75576371	0.699009299	0.787350496	0.745555852
ENSP00000322229	0.732451161	0.751163781	0.753384292	0.745547186
ENSP00000317674	0.749406417	0.751863937	0.735547801	0.745536425
ENSP00000348821	0.702694873	0.756191949	0.782195409	0.745534018
ENSP00000363668	0.696643611	0.756636739	0.789320211	0.74552585
ENSP00000420269	0.708558659	0.756065031	0.77512908	0.745515535
ENSP00000217971	0.74780339	0.727481504	0.762067517	0.745512949
ENSP00000372804	0.707188427	0.736304621	0.798763931	0.745504946
ENSP00000379563	0.721287588	0.716488183	0.804941217	0.745446677
ENSP00000269576	0.750638227	0.703066448	0.787425915	0.745434015
ENSP00000352536	0.758384049	0.753745556	0.725055357	0.745433136
ENSP00000270625	0.752599219	0.761325181	0.723287245	0.745377873
ENSP00000365243	0.765766521	0.738487422	0.732689778	0.745372286
ENSP00000317578	0.702748179	0.775102854	0.762317896	0.745355524
ENSP00000295834	0.745652517	0.742435714	0.747962594	0.745343379
ENSP00000361726	0.745652517	0.720264196	0.771899124	0.745342955
ENSP00000261597	0.721846263	0.74488916	0.770888805	0.745337524
ENSP00000340668	0.786081235	0.718389829	0.734602034	0.745264528
ENSP00000367202	0.7684412	0.730359495	0.738011519	0.745245911
ENSP00000362334	0.72096169	0.763440808	0.752646605	0.745241577
ENSP00000258662	0.72119832	0.761061788	0.754706164	0.745239057
ENSP00000263576	0.692897797	0.748640299	0.802184721	0.745237017
ENSP00000452697	0.761399011	0.779950976	0.699021121	0.745142487
ENSP00000253727	0.727589329	0.763350884	0.745250781	0.745111061
ENSP00000301365	0.705234071	0.756621758	0.777195493	0.745098957
ENSP00000485342	0.745652517	0.748256485	0.741312742	0.745062892
ENSP00000379571	0.788246095	0.715815365	0.73462383	0.744992067
ENSP00000273986	0.749681195	0.764927804	0.721553346	0.744950692
ENSP00000300574	0.753731807	0.719100932	0.76349022	0.74494708
ENSP00000329507	0.737123907	0.754796426	0.74305135	0.744918432
ENSP00000355361	0.737130165	0.732799311	0.765530368	0.744874053
ENSP00000347714	0.746722937	0.713193278	0.777461688	0.744866702
ENSP00000278572	0.717129966	0.75554053	0.763571203	0.744853311
ENSP00000290294	0.745652517	0.767246028	0.722901185	0.744826237
ENSP00000369573	0.749455969	0.733097017	0.752175689	0.744813534
ENSP00000427407	0.740018249	0.76294748	0.732063313	0.744781631
ENSP00000262879	0.725319465	0.76265653	0.747254233	0.744760294
ENSP00000306253	0.771477143	0.684605579	0.786614358	0.744753078
ENSP00000245907	0.745227675	0.775102854	0.716193597	0.744732198
ENSP00000352358	0.744728565	0.740208983	0.749299486	0.744727185
ENSP00000370989	0.686931213	0.749836087	0.807095091	0.744715127
ENSP00000314153	0.755879084	0.758687953	0.720759829	0.74470282
ENSP00000276201	0.708762527	0.750854572	0.777753472	0.744697734
ENSP00000297792	0.749084195	0.751130144	0.734107773	0.744696191
ENSP00000315295	0.740887562	0.756913881	0.736567895	0.744687616
ENSP00000431984	0.72273767	0.710981727	0.807482858	0.744684778
ENSP00000301455	0.735349615	0.716592789	0.785443723	0.744683751
ENSP00000263851	0.738383969	0.726461689	0.770530125	0.744665995
ENSP00000353238	0.71735239	0.735495428	0.78429836	0.744663047
ENSP00000376352	0.72604392	0.779516816	0.730525812	0.744592373
ENSP00000377372	0.683082124	0.762482087	0.797679563	0.744584032
ENSP00000274520	0.739752769	0.687761545	0.817433675	0.744576479
ENSP00000229447	0.750438154	0.756039639	0.727839013	0.744570773
ENSP00000362888	0.718630274	0.744420032	0.77251178	0.744538361
ENSP00000301146	0.704415878	0.7668462	0.765847762	0.744527552
ENSP00000348635	0.702622056	0.765230934	0.769485434	0.74448983
ENSP00000397947	0.75464807	0.713924706	0.766967694	0.744478794
ENSP00000262158	0.746989906	0.752286553	0.734280229	0.744441856
ENSP00000369383	0.732980053	0.758185407	0.74258393	0.744438794
ENSP00000326261	0.761053205	0.733983517	0.738723477	0.74440145
ENSP00000462468	0.721095741	0.7616841	0.751627803	0.744397595
ENSP00000468991	0.751114766	0.692102989	0.797519366	0.744395782
ENSP00000284031	0.742258588	0.737094283	0.753918449	0.744357522
ENSP00000473929	0.745652517	0.690378825	0.805901726	0.744336815
ENSP00000363827	0.799378375	0.664650102	0.784208059	0.744288539
ENSP00000375942	0.705912014	0.7396668	0.792250156	0.744270084
ENSP00000311010	0.698545297	0.733882686	0.808584094	0.744252188
ENSP00000289547	0.740402937	0.74964112	0.742706716	0.744229603
ENSP00000415283	0.716169715	0.754571537	0.763617198	0.744208358
ENSP00000436714	0.778402607	0.688841899	0.772351146	0.744205979
ENSP00000480527	0.767025054	0.75812753	0.709934831	0.744166172
ENSP00000354536	0.710617701	0.738521139	0.787289182	0.74414634
ENSP00000386433	0.775743266	0.755562504	0.704763532	0.744136361
ENSP00000246662	0.717416167	0.735485832	0.782459935	0.744129323
ENSP00000368066	0.757096589	0.772253454	0.706278145	0.744117773
ENSP00000261893	0.747173131	0.750787497	0.734571517	0.744112113
ENSP00000321706	0.777685563	0.752423326	0.705772996	0.744086007
ENSP00000289619	0.702038109	0.758040786	0.776272794	0.744080603
ENSP00000321506	0.711869697	0.757531881	0.765086969	0.744071818
ENSP00000340445	0.750135918	0.691754083	0.797935605	0.74406125
ENSP00000388910	0.753736337	0.747853498	0.730862896	0.744023657
ENSP00000263974	0.770470579	0.678284466	0.79361701	0.743997906
ENSP00000359285	0.731425345	0.763461749	0.737863123	0.743995628
ENSP00000297161	0.757411043	0.703220626	0.77519836	0.743990732
ENSP00000462046	0.738765319	0.757179141	0.736361921	0.743986891
ENSP00000433459	0.770418008	0.751353145	0.712282995	0.743888012
ENSP00000484928	0.754686515	0.749826392	0.727668146	0.743872656
ENSP00000414359	0.714145382	0.731848796	0.789677401	0.743859907
ENSP00000380466	0.729612589	0.745549202	0.756810685	0.743822942
ENSP00000287641	0.749932806	0.748295605	0.733304501	0.743768512
ENSP00000479606	0.702191333	0.761295497	0.771670401	0.743761012
ENSP00000381489	0.745652517	0.767246028	0.719761014	0.74371188
ENSP00000431254	0.74860702	0.737186551	0.745394349	0.743698118
ENSP00000373244	0.698849897	0.747185012	0.790665627	0.743672058
ENSP00000380516	0.693483154	0.757620672	0.786034803	0.743655477
ENSP00000265651	0.738264024	0.742410779	0.750326931	0.743633653
ENSP00000370343	0.71326832	0.755060971	0.764595866	0.743628265
ENSP00000229771	0.749910394	0.768111587	0.714751522	0.743591277
ENSP00000460371	0.743693769	0.713673254	0.776010315	0.74358959
ENSP00000321999	0.687451402	0.768421471	0.782089432	0.743560103
ENSP00000480558	0.745652517	0.740457217	0.744588435	0.743559291
ENSP00000365730	0.714377721	0.739580651	0.779538433	0.743540924
ENSP00000350552	0.751536727	0.741826932	0.737369855	0.743530946
ENSP00000369948	0.737028917	0.762725075	0.731574158	0.743530781
ENSP00000296543	0.730771224	0.712182065	0.792188942	0.743516947
ENSP00000377768	0.73368148	0.76319017	0.73437959	0.743499524
ENSP00000313854	0.705099225	0.778314332	0.750760535	0.743485084
ENSP00000310219	0.741358916	0.726630211	0.763272901	0.743450657
ENSP00000209929	0.756750961	0.742117882	0.731880585	0.743443456
ENSP00000232424	0.719305873	0.732678632	0.781023145	0.743410443
ENSP00000379111	0.759884437	0.75183022	0.719696244	0.74339269
ENSP00000369213	0.710840523	0.744639397	0.77758501	0.743356212
ENSP00000332151	0.733211915	0.71175305	0.789294124	0.743347285
ENSP00000265403	0.709778527	0.795858045	0.729604761	0.743310068
ENSP00000311827	0.68993026	0.740500152	0.808907151	0.743292473
ENSP00000382423	0.717242181	0.722828885	0.794621825	0.743283914
ENSP00000340913	0.68707188	0.787910024	0.762454629	0.74327601
ENSP00000352455	0.732865075	0.736029029	0.761573811	0.743269679
ENSP00000222543	0.743129353	0.725126743	0.762313763	0.743213381
ENSP00000370109	0.761877517	0.764773488	0.706011355	0.743212342
ENSP00000371483	0.724970023	0.732944806	0.773454785	0.743194753
ENSP00000484618	0.745652517	0.758900801	0.725764751	0.743188773
ENSP00000473348	0.750948707	0.765548587	0.714908779	0.743184708
ENSP00000338164	0.755342821	0.748309731	0.726260265	0.743095884
ENSP00000355964	0.75449872	0.777748446	0.701231201	0.743087566
ENSP00000297109	0.758060575	0.746801198	0.724909365	0.743000371
ENSP00000328472	0.793136597	0.691624284	0.751294633	0.742992774
ENSP00000361635	0.698592067	0.756260137	0.778803448	0.742984756
ENSP00000371331	0.73464932	0.738975108	0.755635301	0.742977203
ENSP00000349547	0.707920055	0.762635708	0.760992646	0.742959701
ENSP00000320866	0.732120434	0.775102854	0.723658085	0.742957705
ENSP00000263088	0.713843743	0.769515713	0.747490962	0.742906314
ENSP00000320658	0.744329313	0.74108541	0.743255675	0.74288768
ENSP00000302657	0.721588731	0.75433437	0.753687739	0.742884569
ENSP00000257836	0.707133075	0.763121009	0.760982752	0.742820754
ENSP00000350170	0.728264888	0.790028989	0.714389324	0.742813274
ENSP00000296695	0.662646075	0.772014221	0.810142875	0.742801451
ENSP00000253801	0.781753401	0.75976034	0.692790886	0.74279171
ENSP00000296509	0.67147845	0.77252988	0.796684941	0.742776367
ENSP00000263182	0.769034863	0.760180871	0.702611446	0.74274536
ENSP00000427690	0.745652517	0.701040705	0.786433319	0.742735753
ENSP00000263672	0.773506522	0.690548837	0.770284673	0.742728914
ENSP00000424058	0.70676742	0.752016703	0.772424658	0.742707549
ENSP00000251102	0.716706713	0.739655872	0.773597101	0.742590158
ENSP00000308770	0.748972038	0.73852394	0.740344783	0.742585728
ENSP00000262942	0.74027741	0.72019879	0.768638233	0.742509447
ENSP00000372351	0.742377003	0.699659308	0.790951093	0.742465421
ENSP00000287387	0.809765041	0.75613143	0.674234867	0.742462114
ENSP00000485230	0.70676742	0.753903151	0.76955231	0.742430961
ENSP00000393978	0.691251874	0.786715686	0.755837242	0.74242833
ENSP00000259205	0.748689214	0.69885536	0.784765959	0.742419119
ENSP00000325776	0.665719549	0.753459732	0.82540532	0.742414201
ENSP00000357986	0.765587529	0.656877975	0.824764411	0.742389287
ENSP00000417052	0.774578373	0.68255947	0.778265138	0.742389046
ENSP00000273480	0.728349706	0.710543374	0.793157498	0.742367697
ENSP00000460602	0.701265554	0.742735445	0.788122217	0.742352566
ENSP00000257215	0.710728864	0.757239421	0.761246701	0.74234876
ENSP00000273905	0.723460913	0.758702656	0.74573038	0.742344329
ENSP00000350815	0.69885687	0.787910024	0.745599866	0.742337119
ENSP00000256429	0.727906287	0.778300166	0.723142823	0.742297322
ENSP00000373860	0.702123801	0.759945174	0.768357774	0.742278138
ENSP00000356354	0.739557226	0.73605607	0.751301646	0.742247987
ENSP00000381631	0.783191681	0.731685241	0.715175927	0.742245044
ENSP00000290551	0.735895574	0.724115193	0.768060068	0.74223149
ENSP00000407112	0.681291858	0.763953745	0.790382942	0.742208851
ENSP00000410910	0.744663676	0.693927089	0.794810732	0.742184267
ENSP00000198801	0.755550762	0.741655906	0.729760309	0.742172873
ENSP00000371586	0.721744339	0.711040854	0.799775402	0.742156858
ENSP00000354778	0.766067167	0.7341459	0.727348427	0.742142102
ENSP00000393557	0.729962905	0.767246028	0.730342547	0.742112084
ENSP00000376335	0.739408155	0.751102328	0.735987008	0.742109674
ENSP00000296795	0.763522148	0.733640214	0.729899446	0.742053096
ENSP00000345656	0.733849883	0.744261424	0.748180827	0.742047899
ENSP00000401907	0.72233516	0.725525439	0.781085471	0.742026931
ENSP00000302978	0.739245415	0.697272956	0.796070973	0.74201247
ENSP00000429562	0.697277586	0.726066987	0.811878939	0.741996972
ENSP00000421686	0.70676742	0.756020804	0.765961766	0.74199467
ENSP00000356156	0.696482201	0.753532171	0.780907015	0.741943896
ENSP00000252575	0.701104363	0.769943138	0.758503358	0.74193074
ENSP00000296658	0.740463773	0.694865723	0.797514816	0.741926517
ENSP00000337060	0.753536562	0.744813263	0.727793256	0.741892853
ENSP00000337103	0.736722807	0.767246028	0.722979446	0.741859814
ENSP00000309334	0.736216466	0.709669511	0.783373157	0.741851939
ENSP00000421172	0.749161402	0.74603794	0.730525513	0.741818148
ENSP00000357429	0.745883683	0.723023792	0.757373691	0.741816991
ENSP00000206513	0.78204759	0.73663648	0.710248927	0.741807969
ENSP00000272238	0.69826448	0.748175919	0.783861458	0.741758727
ENSP00000375148	0.717206717	0.758756816	0.750623743	0.741753764
ENSP00000250092	0.745652517	0.68049556	0.810413241	0.741736511
ENSP00000267406	0.745652517	0.762548546	0.718336781	0.741729006
ENSP00000356363	0.73891592	0.709904889	0.779589554	0.741711445
ENSP00000370669	0.721134543	0.750601053	0.754288634	0.741707363
ENSP00000320898	0.699421704	0.732555747	0.800015569	0.74169082
ENSP00000333593	0.762939652	0.772883276	0.694218338	0.741648097
ENSP00000376436	0.716663857	0.709617058	0.80601871	0.741614002
ENSP00000292566	0.782210628	0.775042097	0.67719847	0.741591739
ENSP00000470252	0.731858095	0.725002885	0.769259751	0.741538859
ENSP00000345344	0.732435783	0.775102854	0.719319463	0.741535069
ENSP00000346671	0.703510622	0.730100811	0.797094822	0.741533101
ENSP00000381273	0.701242089	0.741707385	0.786528508	0.741529625
ENSP00000345667	0.755034109	0.727663398	0.742387533	0.741526092
ENSP00000375809	0.699883759	0.767009497	0.761428237	0.741492318
ENSP00000260118	0.717647274	0.730993152	0.778539757	0.741491387
ENSP00000318974	0.73241504	0.765990297	0.727209628	0.741479484
ENSP00000361014	0.723722676	0.737118423	0.764741321	0.741471124
ENSP00000342676	0.717331449	0.757116596	0.751209776	0.741465304
ENSP00000358840	0.745652517	0.666568498	0.830050985	0.741459601
ENSP00000363817	0.730723937	0.713153462	0.784047286	0.741443393
ENSP00000381703	0.786882242	0.760434508	0.684772392	0.741433648
ENSP00000381412	0.701191624	0.749681791	0.777420163	0.741409168
ENSP00000470813	0.819726924	0.688872695	0.727355063	0.741397962
ENSP00000411672	0.751494467	0.755867958	0.71792235	0.741368162
ENSP00000310491	0.718745808	0.752492309	0.75376602	0.741307917
ENSP00000366347	0.750903606	0.748528004	0.725014249	0.741295806
ENSP00000420682	0.720273117	0.768152177	0.7370194	0.74128911
ENSP00000333697	0.756349583	0.761388739	0.708463569	0.741283495
ENSP00000330393	0.728479664	0.744607647	0.751123885	0.741280799
ENSP00000329557	0.786317945	0.724422892	0.716900249	0.741280033
ENSP00000298440	0.732285758	0.733083665	0.75906837	0.74127294
ENSP00000251900	0.710354368	0.764268915	0.751349946	0.741266802
ENSP00000368966	0.688182195	0.758942783	0.783447285	0.741264932
ENSP00000371321	0.71205161	0.763513565	0.750158032	0.741256975
ENSP00000228641	0.678037385	0.752332489	0.804388126	0.741248555
ENSP00000455811	0.666527549	0.745405336	0.829406818	0.741189846
ENSP00000301061	0.747072577	0.73250252	0.744075994	0.741163515
ENSP00000370421	0.693120122	0.756859601	0.778825402	0.741109428
ENSP00000384400	0.748403708	0.718542059	0.757493456	0.74110166
ENSP00000228434	0.716311832	0.753228645	0.754901012	0.741045364
ENSP00000303315	0.746434609	0.748649557	0.7283807	0.741042838
ENSP00000361668	0.739814083	0.758747498	0.725227118	0.741009544
ENSP00000315602	0.725698551	0.783590039	0.717060149	0.740970659
ENSP00000483507	0.786013722	0.749793967	0.693033159	0.740946644
ENSP00000255226	0.698775709	0.74980704	0.778679371	0.740927995
ENSP00000216129	0.756495118	0.730013311	0.736768842	0.740923421
ENSP00000356899	0.737500151	0.723781705	0.762221416	0.740828778
ENSP00000284987	0.736220161	0.70518597	0.785416941	0.740820475
ENSP00000308208	0.716938456	0.744324525	0.762605866	0.74081149
ENSP00000257663	0.745652517	0.783399065	0.698289712	0.740801789
ENSP00000428646	0.727980872	0.747793436	0.746895631	0.740776352
ENSP00000251775	0.744381666	0.694651127	0.78927507	0.740749185
ENSP00000329243	0.725331048	0.741905053	0.755519986	0.740712592
ENSP00000254227	0.758859932	0.698929052	0.76815937	0.740678594
ENSP00000364907	0.714641134	0.733767867	0.776155392	0.740643023
ENSP00000481878	0.674135943	0.751191159	0.809074283	0.7406347
ENSP00000428209	0.697049061	0.757528027	0.77166303	0.74063013
ENSP00000315397	0.705721756	0.735342761	0.785043538	0.740610213
[truncated: 16,696 more rows]
